# Supplementary material for: Human and rat ex vivo sweat glands for the observation of acetylcholine induced intracellular calcium signalling
Source: PLoS One. 2025 May 8;20(5):e0323255. doi: 10.1371/journal.pone.0323255 (PMC12061121; doi:10.1371/journal.pone.0323255)
Supplement: S3 File — The initial worksheet comprises raw data for Figure 1, in addition to a sample calculation of the calcium response for a cholinergically stimulated rat sweat gland. The second worksheet contains raw data from freshly isolated and cryopreserved human sweat glands during the cholinergic stimulation shown in Figure 2. The third worksheet contains raw data for multiple sequential cholinergic stimulation of rat and human sweat glands with and without atropine inhibition, as shown in Figure 3. (XLSX) [file pone.0323255.s003.xlsx]

## Sheet: Fig.1 SetupGraph
Figure 1: SetupGraph
	Rat SG					Human SG
			exemplary calculation columns
Time [s]	Ch1 (Fluo4)	Ch2 (FuraRed)	Ratio = Ch2/Ch1	Ratio % = Ratio/Average 10 to 50 Baseline points	Calcium response = 100 %- Ratio%	Ch1 (Fluo4)	Ch2 (FuraRed)
0	1566.71	1935.79	1.23558	1.00456	-0.00455596	1702.88	4678.17
5.014	1562.41	1919.12	1.22831	0.99865	0.00135039	1696.6	4643.67
10.023	1558.73	1907.98	1.22407	0.995199	0.00480134	1701.64	4644.82
15.021	1561.33	1901.13	1.21763	0.989967	0.0100328	1696.17	4632.21
20.025	1555.67	1892.7	1.21665	0.989167	0.0108332	1694.98	4614.84
25.013	1553.8	1887.31	1.21464	0.987532	0.0124684	1692.35	4607.09
30.022	1550.25	1883.94	1.21525	0.988029	0.0119712	1688.52	4584.92
35.02	1547.56	1882.49	1.21643	0.988986	0.0110138	1691.32	4567.61
40.023	1544.47	1879.58	1.21697	0.989426	0.0105736	1690.24	4577.64
45.022	1543.68	1877.59	1.2163	0.988888	0.0111123	1689.33	4569.26
50.025	1541.06	1873.55	1.21575	0.988439	0.0115607	1684.27	4568.56
55.013	1535.73	1870.27	1.21784	0.990136	0.00986411	1683.65	4552.39
60.022	1531.91	1862.75	1.21597	0.988615	0.0113849	1683.01	4550.92
65.021	1529.69	1863.04	1.21792	0.990201	0.00979949	1686.34	4550.55
70.024	1525.63	1862.08	1.22054	0.992328	0.00767205	1682.32	4546.93
75.022	1526.82	1861.86	1.21943	0.991432	0.00856771	1681.6	4529.04
80.025	1525.15	1855.81	1.2168	0.989293	0.010707	1673.73	4521.85
85.013	1520.37	1852.71	1.21859	0.990744	0.00925631	1673.65	4521.18
90.023	1519.3	1856.32	1.22183	0.99338	0.00661982	1680.16	4523.54
95.021	1512.73	1845.86	1.22022	0.992068	0.00793157	1679.78	4531.15
100.024	1505.55	1849.26	1.2283	0.99864	0.00135955	1683.52	4530.28
105.012	1501.35	1840.63	1.22598	0.996756	0.00324373	1676.84	4519.25
110.021	1491.47	1834.69	1.23012	1.00012	-0.000122211	1677.36	4524.4
115.02	1488.98	1836	1.23306	1.00251	-0.00250915	1676.68	4522.48
120.023	1493.57	1839.66	1.23172	1.00142	-0.00142286	1674.96	4520.17
125.021	1494.71	1839.67	1.23079	1.00066	-0.000664895	1679.13	4528.71
130.024	1485.57	1835.99	1.23588	1.0048	-0.00480446	1673.92	4526.7
135.012	1481.54	1820.54	1.22882	0.999059	0.00094073	1675.37	4523.72
140.022	1483.13	1826.63	1.2316	1.00132	-0.00132498	1671.62	4509.47
145.02	1489.73	1837.37	1.23336	1.00275	-0.00275325	1670.23	4494.44
150.023	1482.87	1828.26	1.23292	1.0024	-0.00239756	1667.58	4495.1
155.021	1480.25	1832.73	1.23812	1.00662	-0.00662404	1669.09	4496.89
160.024	1479.54	1824.57	1.2332	1.00262	-0.00262258	1666.08	4499.4
165.013	1479.34	1832.48	1.23872	1.00711	-0.00710797	1668.29	4499.88
170.022	1483.55	1831.3	1.2344	1.0036	-0.00359866	1671.63	4493.77
175.02	1479.47	1835.37	1.24056	1.0086	-0.0086043	1671.31	4500.91
180.023	1482.49	1836.01	1.23846	1.0069	-0.00690089	1668.72	4493.65
185.021	1477.93	1835.8	1.24214	1.0099	-0.00989503	1665.73	4492.92
190.025	1470.8	1826.92	1.24213	1.00988	-0.00988247	1663.66	4482.82
195.013	1466.62	1826.92	1.24567	1.01276	-0.0127615	1666.26	4487.43
200.022	1464.95	1822.77	1.24426	1.01161	-0.0116136	1658.87	4464.78
205.02	1470.26	1822.06	1.23927	1.00756	-0.00756102	1645.99	4439.74
210.023	1461.67	1822.91	1.24714	1.01396	-0.0139581	1643.25	4419.85
215.022	1459.37	1821.88	1.2484	1.01498	-0.0149811	1641.3	4401.22
220.025	1454.16	1819.19	1.25102	1.01711	-0.0171146	1631.19	4379.91
225.013	1454.06	1810.15	1.24489	1.01213	-0.0121317	1624.87	4356.1
230.022	1453.63	1818.6	1.25107	1.01715	-0.0171516	1621.7	4334.17
235.021	1452.08	1809.77	1.24633	1.0133	-0.0133019	1616.44	4331.4
240.024	1491.32	1834.27	1.22996	0.999993	6.82628e-06	1611.91	4312.94
245.022	1374.56	1081.84	0.787045	0.639888	0.360112	1636.16	4064.84	1 µM mACh
250.025	1420.67	1051.52	0.740157	0.601767	0.398233	2413.78	2711.6
255.013	1546.84	1074.04	0.694346	0.564522	0.435478	2306.6	2455.04
260.023	1674.08	1090.94	0.651667	0.529822	0.470178	2293.78	2365.39
265.021	1765.51	1093.21	0.619203	0.503429	0.496571	2280.81	2309.05
270.024	1812.27	1084.67	0.598513	0.486607	0.513393	2279.14	2279.84
275.012	1820.05	1065.85	0.585617	0.476122	0.523878	2283.54	2274.06
280.021	1831.23	1048.2	0.572399	0.465376	0.534624	2289.09	2269.66
285.02	1844.41	1047.47	0.567918	0.461732	0.538268	2288	2256.49
290.023	1849.15	1037.62	0.561136	0.456218	0.543782	2288.72	2263.18
295.021	1864.06	1034.43	0.554933	0.451175	0.548825	2299.79	2268.21
300.024	1868.33	1029.38	0.550961	0.447946	0.552054	2301.57	2261.9
305.012	1873.51	1026.35	0.547822	0.445393	0.554607	2304.36	2276.41
310.022	1878.03	1027.49	0.54711	0.444815	0.555185	2303.1	2267
315.02	1881.67	1028.49	0.546583	0.444386	0.555614	2299.62	2274.4
320.023	1891.97	1029.21	0.543988	0.442277	0.557723	2301.27	2271.8
325.021	1904.25	1033.92	0.542956	0.441437	0.558563	2294.42	2275.6
330.024	1906.79	1041.01	0.545951	0.443873	0.556127	2291.6	2278.48
335.013	1910.78	1039.44	0.543985	0.442274	0.557726	2280.82	2278.4
340.022	1925.89	1049.56	0.544972	0.443077	0.556923	2291.6	2290.89
345.016	1933.02	1054.67	0.545607	0.443593	0.556407	2286.79	2286.92
350.019	1935.88	1056.43	0.545712	0.443678	0.556322	2283.46	2290.04
355.018	1943.31	1058.51	0.544697	0.442853	0.557147	2280.44	2291.04
360.027	1944.55	1059.68	0.544949	0.443058	0.556942	2277.14	2291.6
365.015	1970.09	1080.91	0.54866	0.446075	0.553925	2269.75	2296.09
370.018	1963.07	1075.71	0.547976	0.445519	0.554481	2262.81	2287.13
375.016	1955.5	1077.17	0.550839	0.447847	0.552153	2254.62	2291.34
380.02	1950	1076.85	0.552229	0.448977	0.551023	2248.26	2289.96
385.018	1946.54	1081.26	0.555475	0.451616	0.548384	2239.11	2293.98
390.021	1947.84	1078.04	0.553452	0.449971	0.550029	2230.91	2294.06
395.019	1946.31	1078.3	0.554021	0.450433	0.549567	2224.02	2294.92
400.022	1943.12	1075.52	0.553502	0.450012	0.549988	2220.94	2289.43
405.02	1941.88	1080.68	0.556514	0.452461	0.547539	2216.32	2306.32
410.024	1927.97	1071.36	0.555695	0.451795	0.548205	2205.46	2309.66
415.022	1928.19	1073.43	0.556704	0.452615	0.547385	2191.71	2306.68
420.025	1918.55	1067.34	0.556327	0.452309	0.547691	2193.18	2306.57
425.013	1914.05	1068.15	0.558059	0.453717	0.546283	2189.45	2307.1
430.022	1908.7	1063.62	0.557249	0.453058	0.546942	2186.18	2311.22
435.021	1901.21	1061.68	0.558426	0.454015	0.545985	2182.57	2311.68
440.024	1886.68	1056.28	0.559859	0.455181	0.544819	2176.2	2311.68
445.022	1874.52	1056.21	0.563459	0.458107	0.541893	2165.1	2299.71
450.025	1879.02	1057.12	0.562591	0.457401	0.542599	2165.93	2304.13
455.014	1870.78	1055.69	0.564306	0.458796	0.541204	2152.56	2290.91
460.023	1867.74	1052.42	0.563477	0.458121	0.541879	2142.21	2277.82
465.021	1863.07	1049.78	0.563467	0.458113	0.541887	2133.57	2266.21
470.024	1861.83	1053.17	0.565667	0.459902	0.540098	2125.53	2247.68
475.012	1852.92	1048.27	0.565736	0.459959	0.540041	2116.92	2241.27
480.022	1846.86	1052.37	0.569818	0.463277	0.536723	2109.75	2231.41
485.02	1845.28	1053.01	0.570651	0.463954	0.536046	2104.12	2223.27
490.023	1882.74	1054.21	0.559933	0.455241	0.544759	2100.31	2219.59
495.021	1854.33	1042.77	0.562343	0.4572	0.5428	2076.17	2208.32	10 µM mACh
500.024	1844.12	1033.86	0.560624	0.455802	0.544198	2108.96	2185.72
505.013	1838.54	1034.77	0.562823	0.45759	0.54241	2107.49	2167.07
510.022	1829.42	1031.82	0.564015	0.458559	0.541441	2100.38	2154.67
515.02	1824.83	1024.65	0.561506	0.456519	0.543481	2105	2152.61
520.023	1827.08	1031.33	0.56447	0.458929	0.541071	2111.4	2152.09
525.021	1825.71	1029.13	0.563687	0.458292	0.541708	2119.93	2158.67
530.024	1820.15	1035.32	0.568808	0.462456	0.537544	2120.31	2164.4
535.013	1818.37	1030.54	0.566741	0.460775	0.539225	2114.75	2160.04
540.022	1804.24	1030.26	0.571019	0.464254	0.535746	2112.77	2148.99
545.02	1807.15	1037.56	0.574143	0.466793	0.533207	2120.51	2158.51
550.023	1809.01	1037.71	0.573636	0.466381	0.533619	2117.64	2169.29
555.022	1805.23	1034.99	0.573327	0.46613	0.53387	2121.96	2168.39
560.025	1804.89	1031.46	0.571484	0.464631	0.535369	2123.66	2171.93
565.013	1798.31	1032.98	0.574418	0.467017	0.532983	2123.49	2168.34
570.022	1792.04	1033.53	0.576734	0.4689	0.5311	2133.14	2166.47
575.02	1782.38	1030.89	0.57838	0.470238	0.529762	2137.61	2176.73
580.024	1778.11	1036.59	0.582975	0.473974	0.526026	2135.78	2171.26
585.022	1777.9	1037.59	0.583605	0.474486	0.525514	2139.38	2165.15
590.025	1770.48	1034.11	0.58408	0.474873	0.525127	2142.02	2164.37
595.013	1768.53	1036.59	0.586131	0.47654	0.52346	2146.86	2164.87
600.022	1757.35	1030.58	0.586441	0.476792	0.523208	2147.27	2166.57
605.021	1753.53	1032.9	0.589038	0.478903	0.521097	2149.3	2172.83
610.024	1746.61	1032.71	0.591264	0.480713	0.519287	2146.39	2160.06
615.022	1741	1037.08	0.595681	0.484304	0.515696	2139.02	2160.08
620.025	1737.43	1030.32	0.593014	0.482136	0.517864	2137.47	2160.94
625.013	1724.57	1027.21	0.59563	0.484263	0.515737	2130.3	2161.51
630.023	1713.6	1024.73	0.597997	0.486187	0.513813	2125.13	2165.56
635.021	1704.26	1021.87	0.599595	0.487486	0.512514	2115.22	2157.01
640.024	1701.53	1018.55	0.598607	0.486683	0.513317	2106.3	2156.8
645.012	1701.45	1025.08	0.602474	0.489828	0.510172	2098.92	2154.77
650.022	1704.31	1023.38	0.600468	0.488196	0.511804	2095.18	2160.93
655.02	1696.04	1019.77	0.60127	0.488848	0.511152	2091.07	2158.59
660.023	1682.14	1023.3	0.608333	0.494591	0.505409	2087.76	2162.44
665.021	1677.28	1022.11	0.609389	0.495449	0.504551	2078.82	2156.01
670.024	1674.69	1021.96	0.610236	0.496138	0.503862	2075.68	2159.05
675.013	1673.47	1016.67	0.607521	0.49393	0.50607	2067.31	2153.22
680.022	1673.58	1024.06	0.611897	0.497489	0.502511	2065.38	2167.17
685.02	1668.29	1021.08	0.612051	0.497614	0.502386	2052.16	2160.31
690.023	1663.5	1019.3	0.612745	0.498178	0.501822	2038.37	2152.92
695.021	1664.73	1022.04	0.613934	0.499145	0.500855	2037.81	2153.03
700.024	1664.24	1021.92	0.614049	0.499238	0.500762	2031.41	2157.19
705.013	1648.29	1017.75	0.617461	0.502012	0.497988	2018.96	2142
710.022	1643.08	1014.89	0.617679	0.502189	0.497811	2011.16	2140.26
715.02	1640.63	1016.47	0.61956	0.503719	0.496281	2002.74	2135.85
720.023	1640.74	1015.66	0.619027	0.503285	0.496715	1994.4	2132.05
725.022	1638.67	1016.37	0.620237	0.504269	0.495731	1979.28	2126.41
730.025	1630.17	1015.4	0.622882	0.50642	0.49358	1970.25	2119.69
735.013	1629.4	1016.07	0.623588	0.506994	0.493006	1958.79	2102.07
740.022	1662.94	1034.69	0.622205	0.505869	0.494131	1952.74	2095.59
745.02	1845.97	1000.8	0.542155	0.440786	0.559214	1929.74	2086.71	3 µM Ionomycin
750.024	1970.39	931.892	0.472948	0.38452	0.61548	1983.36	2077.23
755.022	2075.81	870.955	0.419574	0.341125	0.658875	2041.79	2054.81
760.025	2189.75	828.815	0.378497	0.307728	0.692272	2106.65	2018.46
765.013	2298.63	793.19	0.345071	0.280552	0.719448	2185.39	1979.48
770.022	2434.6	766.002	0.314632	0.255804	0.744196	2274.21	1952.26
775.021	2565.79	738.616	0.287871	0.234046	0.765954	2365.01	1920.63
780.024	2683.96	720.246	0.268352	0.218177	0.781823	2455.22	1888.59
785.022	2794.1	704.444	0.252118	0.204979	0.795021	2541.86	1858.17
790.025	2897.15	691.371	0.238638	0.194019	0.805981	2624.95	1826.66
795.013	2982.79	681.46	0.228464	0.185747	0.814253	2701.67	1801.34
800.023	3065.26	673.188	0.219618	0.178556	0.821444	2789.86	1767.51
805.021	3112.75	671.337	0.215674	0.175348	0.824652	2860.51	1742.23
810.024	3158.65	664.248	0.210295	0.170975	0.829025	2942.62	1713.52
815.012	3205.49	663.274	0.206918	0.16823	0.83177	3016.11	1691.94
820.021	3245.09	657.665	0.202665	0.164772	0.835228	3092.95	1663.73
825.02	3285.78	657.987	0.200253	0.162811	0.837189	3169.64	1640.08
830.023	3328.36	655.796	0.197033	0.160193	0.839807	3231.05	1616.1
835.021	3369.68	651.315	0.193287	0.157147	0.842853	3298.28	1602.42
840.024	3409.31	655.41	0.192241	0.156297	0.843703	3355.01	1581.2
845.013	3451.38	656.854	0.190316	0.154732	0.845268	3415.21	1565.58
850.022	3493.18	655.996	0.187794	0.152681	0.847319	3463.89	1548.86
855.02	3521.24	653.805	0.185674	0.150958	0.849042	3503.91	1533.88
860.023	3560.23	656.024	0.184265	0.149812	0.850188	3542.78	1522.27
865.021	3598.31	659.599	0.183308	0.149034	0.850966	3578.37	1507.74
870.024	3632.39	659.116	0.181455	0.147528	0.852472	3618.52	1494.41
875.013	3650.9	659.592	0.180666	0.146886	0.853114	3654.81	1481.54
880.022	3681.76	656.711	0.178369	0.145019	0.854981	3676.15	1464.21
885.02	3702.09	658.331	0.177827	0.144578	0.855422	3704.98	1452.1
890.019	3730.27	659.77	0.176869	0.1438	0.8562	3730.71	1443.19
895.018	3746.9	658.909	0.175854	0.142974	0.857026	3755.42	1426.03
900.021	3770.53	658.692	0.174695	0.142032	0.857968	3780.28	1425.47
905.019	3794.53	656.448	0.172999	0.140652	0.859348	3806.88	1418.49
910.022	3817.56	660.765	0.173086	0.140723	0.859277	3825.92	1412.16
915.02	3833.6	660.886	0.172393	0.14016	0.85984	3843.03	1402.08
920.023	3851.49	658.472	0.170966	0.139	0.861	3857.45	1391.33
925.022	3868.36	660.955	0.170862	0.138915	0.861085	3886.76	1386.23
930.025	3889.59	661.249	0.170005	0.138219	0.861781	3900.14	1381.08
935.013	3905.11	662.669	0.169693	0.137965	0.862035	3915.7	1375.45
940.022	3915.91	660.88	0.168768	0.137213	0.862787	3934.22	1366.44
945.021	3909.16	658.714	0.168505	0.136999	0.863001	3945.07	1362.04
950.024	3917.92	658.882	0.168171	0.136728	0.863272	3961.15	1349.32
955.022	3913.23	655.101	0.167407	0.136106	0.863894	3968.61	1347.75
960.025	3905.48	657.049	0.168238	0.136782	0.863218	3986.84	1344.41
965.013	3897.44	658.749	0.169021	0.137418	0.862582	3998.64	1339.83
970.023	3878.82	652.59	0.168244	0.136787	0.863213	4015.18	1332.49
975.021	3863.09	654.234	0.169355	0.13769	0.86231	4035.86	1332.5
980.024	3839.24	655.314	0.170688	0.138774	0.861226	4041.29	1326.25
985.012	3818.95	653.855	0.171213	0.139201	0.860799	4042.7	1317.93
990.021	3797.18	655.012	0.172499	0.140247	0.859753	4073.8	1314.75
995.02	3767.46	649.189	0.172315	0.140096	0.859904	4071.35	1312.67

## Sheet: Fig.2 cryoVsFresh Human
Fig.2 cryoVsFresh Human
	fresh human SG 1		fresh human SG 2		fresh human SG 3			cryo human SG 1		cryo human SG 2		cryo human SG 3		cryo human SG 4
Time [s]	Ch1 (Fluo4)	Ch2 (FuraRed)	Ch1 (Fluo4)	Ch2 (FuraRed)	Ch1 (Fluo4)	Ch2 (FuraRed)		Ch1 (Fluo4)	Ch2 (FuraRed)	Ch1 (Fluo4)	Ch2 (FuraRed)	Ch1 (Fluo4)	Ch2 (FuraRed)	Ch1 (Fluo4)	Ch2 (FuraRed)
0	1755.84	3276.25	1702.88	4678.17	2339.6	2307.82		2491.7	3822.62	2712.26	3657.34	2525.31	2493.89	758.289	1499.87
5.014	1752.15	3259.56	1696.6	4643.67	2331.08	2305.87		2485.84	3797.99	2704.63	3643.54	2523.08	2483.01	759.476	1493.72
10.023	1750.54	3244.51	1701.64	4644.82	2324.32	2297.36		2479.98	3767.82	2705.83	3626.01	2517.98	2473.45	759.949	1492.49
15.021	1750.46	3240.87	1696.17	4632.21	2325.99	2289.88		2477.06	3761.51	2707.34	3626.78	2513.2	2464.39	757.485	1489.34
20.025	1747.47	3230.35	1694.98	4614.84	2318.02	2287.73		2471.68	3743.95	2703.21	3612.7	2520.08	2468.89	758.253	1490.57
25.013	1749.34	3236.94	1692.35	4607.09	2318.35	2278.13		2469.72	3739.99	2703.24	3615.44	2520.55	2458.33	762.518	1489.96
30.022	1748.47	3232.15	1688.52	4584.92	2317.37	2280.69		2467.79	3730.61	2694.7	3608.39	2516.32	2450.92	757.89	1482.87
35.02	1746.46	3229.06	1691.32	4567.61	2314.75	2284.18		2473.34	3736.58	2691.01	3603.24	2511.54	2448.58	761.421	1486.16
40.023	1739.97	3213.27	1690.24	4577.64	2308.89	2278.4		2466.35	3714.41	2691.57	3593.47	2511.3	2457.19	759.531	1482.72
45.022	1733.82	3204.91	1689.33	4569.26	2307.43	2270.97		2469.04	3713.45	2684.73	3592.74	2508.98	2448.83	760.114	1485.76
50.025	1736.46	3205.79	1684.27	4568.56	2300.78	2270.53		2469.32	3716.05	2683.45	3589.45	2510.13	2443.23	758.462	1480.38
55.013	1740.43	3212.66	1683.65	4552.39	2298.59	2273.17		2470.89	3708.38	2684.17	3585.14	2509.33	2446.84	759.879	1484.77
60.022	1736.35	3210.37	1683.01	4550.92	2304.27	2270.88		2474.59	3713.65	2680.54	3585.24	2506.68	2440.51	763.643	1480.44
65.021	1736.34	3208.4	1686.34	4550.55	2300.19	2268.59		2467.37	3698.14	2675.44	3576.45	2508.11	2443.12	762.486	1477.85
70.024	1732.46	3202.1	1682.32	4546.93	2300.25	2265.43		2465.21	3696.36	2668.43	3570.27	2505.21	2433.86	766.54	1475.27
75.022	1735.54	3203.53	1681.6	4529.04	2293.19	2259.87		2458.37	3695.72	2669.51	3561.24	2507.66	2439.89	759.804	1480.27
80.025	1734.18	3198.07	1673.73	4521.85	2299.97	2265.26		2459.87	3689.22	2666.11	3559.95	2507.71	2441.55	763.389	1477.33
85.013	1738.95	3201.47	1673.65	4521.18	2295.4	2261.91		2450.03	3676.13	2669.07	3569.45	2506.07	2435.59	759.659	1481.69
90.023	1734.42	3205.9	1680.16	4523.54	2302.75	2265.8		2450.28	3678.19	2670.98	3563.99	2502.77	2430.02	761.491	1482.93
95.021	1733.52	3194.88	1679.78	4531.15	2297.98	2259.61		2450.08	3671.61	2673.2	3573.68	2499.27	2427.73	764.539	1484.91
100.024	1728.54	3192.48	1683.52	4530.28	2292.35	2253.43		2447.83	3667.09	2672.62	3563.7	2499.62	2429.73	765.279	1480.72
105.012	1726.16	3188.06	1676.84	4519.25	2298.87	2254.82		2448.66	3662.17	2666.92	3561.46	2498.29	2431.52	761.766	1485.2
110.021	1719.95	3184.09	1677.36	4524.4	2293.04	2249.06		2444.02	3661.25	2664.49	3556.66	2496.68	2423.9	760.608	1484.87
115.02	1723.08	3179.26	1676.68	4522.48	2288.41	2249.91		2445.45	3658.61	2665.51	3561.07	2492.44	2417.36	762.141	1481.73
120.023	1722.74	3183.38	1674.96	4520.17	2291.82	2253.58		2438.15	3646.07	2665.73	3560.86	2496.31	2423.09	760.964	1485.1
125.021	1723.67	3175.09	1679.13	4528.71	2284.74	2248.91		2435.5	3638.65	2666.05	3562.84	2492.66	2416.31	761.745	1482.18
130.024	1721.64	3175.78	1673.92	4526.7	2286.71	2242.63		2432.45	3629.2	2668.61	3561.14	2496.46	2418.3	766.665	1486.67
135.012	1717.47	3178.44	1675.37	4523.72	2286.15	2248.64		2424.58	3622.78	2676.5	3568.88	2492.45	2416.28	763.683	1480.5
140.022	1717.21	3168.94	1671.62	4509.47	2284.63	2247.38		2393.67	3567.59	2676.52	3569.06	2490.37	2416.21	762.057	1484.29
145.02	1717.58	3171.25	1670.23	4494.44	2284.39	2241.24		2392.47	3564.29	2678.99	3566.99	2494.19	2404.52	759.598	1481.21
150.023	1716.16	3170.15	1667.58	4495.1	2277.96	2242.06		2389.94	3570	2668.71	3560.27	2488.12	2406.49	761.769	1479.97
155.021	1714.72	3167.03	1669.09	4496.89	2285.87	2249.19		2387.15	3564.36	2678.31	3564.57	2483.83	2406.77	760.196	1475.63
160.024	1714.04	3162	1666.08	4499.4	2284.89	2243.71		2387.15	3568.54	2676.2	3563.11	2491.23	2401.13	760.18	1472.69
165.013	1715.73	3168.72	1668.29	4499.88	2281.76	2243.54		2388.85	3564.01	2679.94	3571.46	2485.4	2400.34	760.803	1474.06
170.022	1715.57	3163.74	1671.63	4493.77	2281.51	2238.17		2384.74	3560.18	2679.2	3565.03	2483.83	2401.96	761.862	1481.13
175.02	1714.34	3165.55	1671.31	4500.91	2273.12	2236.5		2383.41	3561.2	2679.09	3564.72	2489.58	2406.53	759.88	1474.87
180.023	1714.74	3166.82	1668.72	4493.65	2278.38	2230.98		2381.89	3557.07	2676.33	3560.98	2486.21	2402.02	761.664	1470.62
185.021	1714.55	3162.13	1665.73	4492.92	2274.03	2233.44		2387.29	3565.88	2670.96	3551.08	2479.2	2403.28	763.442	1476.64
190.025	1711.02	3153.46	1663.66	4482.82	2271.82	2229.44		2382.93	3564.92	2667.47	3547.92	2482.18	2393.57	763.861	1479.03
195.013	1706.9	3148.09	1666.26	4487.43	2274.88	2223.58		2385.53	3561.26	2656.86	3539.65	2475.87	2392.16	762.846	1474.31
200.022	1708.97	3153.72	1658.87	4464.78	2277.43	2231.64		2387.67	3561.53	2662.07	3546.25	2478.81	2394.81	760.692	1473.85
205.02	1712.92	3152.28	1645.99	4439.74	2272.78	2225.89		2386.14	3563.67	2657.32	3539.95	2477.07	2396.54	764.373	1473.56
210.023	1713.54	3145.12	1643.25	4419.85	2273.39	2231.75		2392.54	3566.55	2652.07	3539.25	2477.57	2389.01	763.299	1476.45
215.022	1707.59	3146.04	1641.3	4401.22	2268.38	2221.85		2397.54	3575.49	2654.15	3540.14	2467.96	2383.99	763.122	1474.55
220.025	1710.18	3142.99	1631.19	4379.91	2274.48	2228.45		2403.56	3577.52	2649.71	3530.64	2460.29	2385.17	762.876	1468.09
225.013	1710.55	3135.25	1624.87	4356.1	2273.05	2225.29		2405.73	3579.23	2650.18	3535.76	2455.97	2376.53	762.903	1475.82
230.022	1707.86	3137.32	1621.7	4334.17	2260.53	2222.98		2405.44	3584.65	2649.56	3540.08	2454.25	2374.21	761.706	1472.83
235.021	1708.8	3135.94	1616.44	4331.4	2262.78	2215.51		2403.78	3571.93	2646.5	3539.85	2449.77	2371.11	762.226	1472.03
240.024	1747.72	2951.32	1611.91	4312.94	2263.59	2218.87		2396.48	3573.2	2645.6	3536.04	2451.59	2372.18	761.769	1478.34
245.022	1865.55	2521.99	1636.16	4064.84	2471.02	1991.8		2529.16	3433.11	2671.84	3491.34	2436.54	2361.72	761.141	1489.63	1 µM mACh
250.025	2089.83	2524.39	2413.78	2711.6	2838.98	1496.2		2867.04	3103.29	2844.67	3199.23	2525.81	2332.15	781.713	1474.92
255.013	2150.81	2539.17	2306.6	2455.04	3161.21	1372.42		2927.05	3069.27	2884.72	3109.41	2699.22	2256.56	894.957	1313.14
260.023	2174.95	2555	2293.78	2365.39	3319.92	1307.64		2980.18	3059.2	2934.68	3066.63	2767.22	2245.15	972.045	1227.39
265.021	2183.31	2577.25	2280.81	2309.05	3426.54	1300.19		3020.36	3059.03	2975.42	3038.8	2805.17	2232.85	1031.02	1177.34
270.024	2177.74	2587.1	2279.14	2279.84	3494.01	1305.92		3048.45	3052.09	3004.43	3023.33	2831.07	2226.3	1070.4	1154.85
275.012	2177.02	2580.21	2283.54	2274.06	3537.04	1309.87		3064.18	3045.59	3024.47	3010.07	2848.29	2210.64	1090.35	1139.7
280.021	2175.35	2576.1	2289.09	2269.66	3566.18	1312.19		3071.67	3036.96	3036.56	3011.53	2867.41	2208.67	1103.51	1132.78
285.02	2164.16	2566.37	2288	2256.49	3599.5	1308.8		3078.94	3033.87	3043.09	2998.38	2875.76	2194.88	1108.76	1124.08
290.023	2162.74	2564.56	2288.72	2263.18	3630.41	1318.57		3083.03	3035.27	3049.81	2996.75	2890.59	2183.27	1113.55	1126.07
295.021	2162.6	2570.12	2299.79	2268.21	3645.12	1322.12		3076.6	3020.01	3052.87	2994.85	2897.22	2188.43	1108.07	1123
300.024	2158.71	2567.99	2301.57	2261.9	3648.16	1323.22		3082.57	3016.91	3056.81	2994.98	2905.33	2174.77	1112.26	1123.16
305.012	2152.52	2570.11	2304.36	2276.41	3662.29	1321.12		3088.34	3006.67	3062.26	2998.81	2909.28	2174.22	1111.62	1125.4
310.022	2155.86	2570.52	2303.1	2267	3666.11	1319.32		3088.2	3006.88	3057.93	2993.68	2913.41	2170.68	1111.33	1131.58
315.02	2149.02	2569.98	2299.62	2274.4	3680.66	1318.08		3093.71	3001.37	3068.22	2998.26	2918.79	2165.41	1105.07	1123.55
320.023	2144.97	2562.41	2301.27	2271.8	3684.88	1319.65		3095.46	2997.26	3064.2	2997.26	2914.2	2172.26	1105.2	1122.82
325.021	2142.08	2563.93	2294.42	2275.6	3693.93	1317.36		3092.94	2992.59	3064.07	2996.36	2916.64	2169.28	1103.16	1115.8
330.024	2143.02	2565.58	2291.6	2278.48	3695.01	1313.52		3095.15	2985.74	3063.34	2991.82	2915.93	2155.7	1102.31	1121.2
335.013	2142.66	2567.32	2280.82	2278.4	3690.95	1316.25		3093.6	2988.81	3058.84	2995	2917.41	2164.3	1103.92	1121.46
340.022	2143.44	2564.88	2291.6	2290.89	3706.62	1320.52		3087.72	2984.33	3051.49	2990.38	2918.62	2160.62	1103.27	1117.21
345.016	2142.04	2566.76	2286.79	2286.92	3706.48	1323.73		3077.4	2972.1	3049.81	2995.39	2924.6	2163.11	1099.69	1116.5
350.019	2139.14	2562.15	2283.46	2290.04	3709.34	1325.35		3070.1	2958.81	3043.76	2994.83	2917.09	2166.44	1101.37	1120.25
355.018	2135.68	2565.22	2280.44	2291.04	3712.35	1326.66		3077.74	2968.36	3040.41	2993.2	2916.93	2165.51	1104.18	1121.12
360.027	2129.49	2560.4	2277.15	2291.6	3715.79	1325.5		3076.56	2962.58	3034.74	3000.06	2914.87	2155.83	1103.6	1119.97
365.015	2121.73	2552.7	2269.75	2296.09	3705.39	1324.38		3067.72	2957.94	3034.77	3001.62	2919.29	2155.53	1101.42	1120.38
370.018	2120.83	2554.48	2262.81	2287.13	3696.54	1330.52		3065.7	2949.48	3034.17	3005.4	2915.18	2157.18	1102.97	1120.5
375.016	2119.8	2552.98	2254.62	2291.34	3694.53	1330.12		3067.83	2947.12	3025.89	3010.96	2913.85	2153.22	1098.95	1119.85
380.02	2115.23	2558.5	2248.26	2289.96	3687.47	1324.17		3057.81	2938.79	3015.51	2998.13	2916.44	2153.92	1102.69	1116.45
385.018	2108.07	2553.43	2239.11	2293.98	3695.16	1323.52		3051.39	2929.17	3009.35	3001.71	2915.17	2154.07	1100.03	1117.45
390.021	2104.95	2549.99	2230.91	2294.06	3684.32	1321.46		3050.69	2924.46	3000.59	3004.84	2910.52	2150.39	1100.73	1116.45
395.019	2101.02	2548.35	2224.02	2294.92	3686.88	1324.18		3041.65	2920.79	2995.73	3006.92	2906.94	2158.33	1104.17	1116.02
400.022	2096.01	2549.76	2220.94	2289.43	3677.23	1323.15		3040.24	2915.37	2991.33	3003.85	2910.1	2149.71	1099.61	1118.08
405.02	2088.69	2544.55	2216.32	2306.32	3666.52	1321.24		3031.39	2906.06	2980.94	3005.41	2908.78	2153.95	1101.65	1114.09
410.024	2083.09	2549.27	2205.46	2309.66	3662.04	1322.67		3028.98	2908.85	2980.82	3006.77	2907.15	2157.21	1100.81	1115.95
415.022	2082.43	2550.19	2191.71	2306.68	3651.86	1317.05		3022.16	2900.7	2978.13	3011.7	2898.4	2158.2	1095.86	1114.79
420.025	2068.83	2543.7	2193.18	2306.57	3634.66	1317.64		3026.3	2901.59	2975.67	3009.19	2902.39	2152.13	1099.78	1112.5
425.013	2056.54	2537.71	2189.45	2307.1	3632.41	1312.77		3025.99	2897.43	2964.22	2992.49	2900.58	2155.24	1099.17	1114.53
430.022	2054.2	2539.45	2186.18	2311.22	3642.73	1312.76		3018.14	2895.4	2966.82	2995.03	2901.17	2166.38	1097.05	1116.53
435.021	2044.63	2538.31	2182.57	2311.68	3631.42	1311.84		3018.69	2897.89	2965.52	2998.79	2894.12	2156.47	1096.46	1113.64
440.024	2040.62	2537.34	2176.2	2311.68	3622.53	1314.8		3017.75	2893.32	2963.65	2995.38	2897.91	2160.85	1093.9	1111.45
445.022	2043.34	2552.12	2165.1	2299.71	3613.04	1314.12		3007.2	2892.76	2962.48	2990.65	2889.11	2157.18	1096.8	1114.87
450.025	2043.94	2556.67	2165.93	2304.13	3619.7	1319.15		3019.66	2895.28	2968.88	2997.82	2878.79	2149.02	1095.58	1111.48
455.014	2045.8	2553.74	2152.56	2290.91	3605.65	1312.94		3021.23	2898.63	2976.5	3002.78	2874.95	2150.91	1100.19	1121.36
460.023	2047.96	2555.62	2142.21	2277.82	3603.05	1314.72		3019.8	2901.19	2971.92	2989.18	2869.49	2156.52	1098.27	1118.13
465.021	2045.27	2566.83	2133.57	2266.21	3587.52	1312.27		3012.57	2903.29	2976.43	3004.22	2868.34	2158.88	1094.35	1114.4
470.024	2042.93	2570.73	2125.53	2247.68	3573.3	1312.63		3008.87	2896.37	2981.91	3011.81	2862.8	2146.08	1091.87	1116.19
475.012	2041.4	2570.19	2116.92	2241.27	3559.15	1304.28		3008.96	2903.31	2983.51	3016.29	2859.74	2152.7	1092.54	1115.13
480.022	2020.52	2558.7	2109.75	2231.41	3546.16	1303.47		3012.95	2914.75	2985.13	3016.12	2855.25	2145.25	1096.17	1114.79
485.02	2033.69	2567.89	2104.12	2223.27	3546.67	1299.17		3001.64	2903.86	2985.22	3016.73	2845.77	2140.62	1095.77	1120.31
490.023	2032.88	2563.19	2100.31	2219.59	3534.22	1301.83		2994.69	2902.22	2990.36	3029.14	2840.35	2136.18	1090.9	1113.82
495.021	2029.37	2569.14	2076.17	2208.32	3489.2	1288.61		2990.82	2869.98	2994.75	2976.35	2840.08	2144.84	1073.15	1104.15	10 µM mACh
500.024	2018.41	2564.14	2108.96	2185.72	3576.74	1274.48		3058	2826.08	3036.69	2945.97	2863.29	2142.79	1078.15	1086.73
505.013	2010.68	2556.77	2107.49	2167.07	3588.18	1274.45		3068.95	2821.54	3044.09	2933.9	2887.53	2129.46	1080.98	1079.04
510.022	2002.27	2551.39	2100.38	2154.67	3597.75	1272.6		3066.73	2819.84	3047.67	2934.67	2906.72	2114.22	1083.16	1075.98
515.02	1998.63	2552.73	2105	2152.61	3589.44	1265.87		3075.33	2817.31	3043.97	2922.37	2925.78	2114.01	1083.32	1066.64
520.023	1987.34	2544.63	2111.4	2152.09	3580.29	1268.53		3080.44	2812.68	3046.91	2918.54	2940.31	2107.14	1083.39	1066.87
525.021	1979.01	2539.03	2119.93	2158.67	3587.34	1260.57		3071.45	2818.81	3046.54	2919.2	2938.6	2093.07	1082.5	1065.81
530.024	1974.91	2544.39	2120.31	2164.4	3590.67	1264.47		3060.02	2811.3	3052.35	2921.02	2944.42	2098.12	1085.88	1064.74
535.013	1973.32	2541.71	2114.75	2160.04	3580.31	1257.85		3050.84	2807.49	3049.05	2925.04	2942.79	2085.89	1077.44	1064.47
540.022	1971.66	2540.17	2112.77	2148.99	3585.13	1266.14		3031.49	2801.48	3045.46	2922.39	2939.8	2091.93	1077.59	1059.96
545.02	1963.95	2535.8	2120.51	2158.51	3584.35	1264.95		3030.68	2806.45	3036.9	2916.93	2943.93	2090.37	1075.25	1062.62
550.023	1965.4	2542.09	2117.64	2169.29	3582.54	1266.26		3019.06	2809.76	3037.75	2911.9	2939.01	2091.79	1072.71	1067.05
555.022	1962.76	2545.55	2121.96	2168.39	3581.15	1272.79		3001.47	2800.87	3028.68	2911.59	2933.47	2091.4	1073.06	1063.67
560.025	1962.91	2546.92	2123.66	2171.93	3578	1265.17		3006.55	2807.97	3035.51	2914.72	2934.49	2085.68	1073.88	1068.28
565.013	1957.68	2540.61	2123.49	2168.34	3561.01	1270.83		2992.93	2802.7	3029.48	2914.11	2933.83	2091.86	1065.45	1072.14
570.022	1961.19	2545.54	2133.14	2166.47	3558.69	1272.83		2989.45	2808.44	3026.7	2906.03	2929.64	2090.81	1065.03	1069.48
575.02	1960.2	2543.83	2137.61	2176.73	3554.84	1269.25		2982.45	2803.34	3023.61	2913.03	2927.09	2084.67	1062.57	1074.2
580.024	1958.86	2549.03	2135.78	2171.26	3551.31	1270.03		2980.31	2806.95	3017.91	2905.87	2923.09	2086.72	1063.12	1069.67
585.022	1957.67	2543.61	2139.38	2165.15	3544.83	1268.93		2971.47	2812.84	3018.07	2904.6	2923.96	2081.59	1064.13	1073.16
590.025	1956.36	2543.99	2142.02	2164.37	3540.26	1270.8		2962.05	2801.99	3012.36	2904.28	2921.95	2086.86	1061.73	1069.89
595.013	1953.76	2544.18	2146.86	2164.87	3541.77	1271.07		2959.53	2804.02	3003.21	2898.48	2920.41	2084.19	1061.32	1077.78
600.022	1950.54	2543.36	2147.27	2166.57	3552.69	1278.31		2949.22	2794.35	3000.22	2900.55	2916.16	2084.53	1058.6	1078.78
605.021	1950.77	2541.56	2149.3	2172.83	3576.09	1286.41		2952.53	2800.61	3002.06	2900.75	2916.39	2080.86	1058.23	1078.24
610.024	1946.97	2536.81	2146.39	2160.06	3580.84	1299.06		2940.22	2796.83	3002.56	2909.62	2922.27	2086.36	1055.22	1079.97
615.022	1948.95	2536.8	2139.02	2160.08	3634.26	1306.54		2929.64	2794.75	2992.3	2902.92	2921.58	2080.32	1051.54	1077.54
620.025	1947.11	2537.13	2137.47	2160.94	3647.16	1306.8		2918.25	2784.6	2990.44	2897.91	2915.39	2090.61	1048.41	1078.48
625.013	1949.5	2539.24	2130.3	2161.51	3657.14	1320.48		2913.71	2786.81	2988.37	2904.73	2916.58	2082.86	1049.8	1081.51
630.023	1943.13	2536.56	2125.13	2165.56	3655.74	1310.63		2906.6	2778.17	2984.93	2908.59	2911.63	2083.64	1049.55	1080.82
635.021	1940.15	2531.68	2115.22	2157.01	3645.51	1314.66		2898.79	2775.28	2980.42	2910.79	2913.14	2077.5	1048.79	1082.86
640.024	1939.81	2530.33	2106.3	2156.8	3651.82	1319.93		2891.48	2782.01	2973.95	2908.11	2904.24	2076.02	1049.1	1088.93
645.012	1936.15	2533.14	2098.92	2154.77	3649.81	1319.79		2889.2	2779.07	2963.69	2909.12	2902.4	2074.47	1047.76	1084.62
650.022	1939.47	2532.78	2095.18	2160.93	3648.16	1318.19		2882.91	2778.62	2961.66	2908.85	2902.42	2077.83	1049.08	1087.09
655.02	1936.35	2530.42	2091.07	2158.59	3639.88	1313.73		2876.94	2778.73	2951.89	2895.81	2902.58	2077.67	1049.27	1085.78
660.023	1939.42	2532.66	2087.76	2162.44	3625.61	1319.1		2871.54	2763.29	2948.63	2902.72	2895.37	2072.98	1049.16	1088.16
665.021	1935.15	2531.56	2078.82	2156.01	3624.39	1318.13		2864.81	2763.61	2947.99	2903.8	2889.23	2077.8	1041.58	1084.43
670.024	1932.97	2528.45	2075.69	2159.05	3621.6	1318.99		2861.4	2763.55	2940	2900.71	2888.74	2072.22	1039.35	1081.64
675.013	1933.95	2526.5	2067.31	2153.22	3605.13	1310.66		2852.8	2757.29	2931.68	2901.77	2885.96	2076.82	1044.33	1080.93
680.022	1933.02	2526.51	2065.38	2167.17	3600.36	1306.85		2851.62	2766.84	2929.2	2903.47	2883.81	2080.3	1040.18	1080.9
685.02	1930.1	2528.57	2052.16	2160.31	3601.63	1308.36		2848.62	2771	2930.74	2903.93	2879.05	2076.01	1041.75	1091.49
690.023	1933.23	2525.48	2038.37	2152.92	3591.64	1310.02		2842.07	2764.06	2921.42	2904.89	2884.07	2073.79	1039.39	1093.2
695.021	1930.18	2523.12	2037.81	2153.03	3600.72	1318.38		2834.63	2759.37	2912.79	2900.31	2879.68	2078.85	1038.21	1089.52
700.024	1933.73	2530.07	2031.41	2157.19	3592.61	1309.95		2840.36	2770.64	2910.45	2905.37	2873.53	2078.15	1039.91	1092.38
705.013	1933.79	2527.67	2018.96	2142	3590.11	1315.76		2842.84	2777.98	2912.81	2917.05	2871.05	2079.65	1037.22	1089.78
710.022	1935.26	2525	2011.16	2140.26	3581.4	1308.96		2841.84	2776.94	2905	2909.07	2869.49	2082.91	1030.57	1087.53
715.02	1928.27	2523.2	2002.74	2135.85	3579.87	1310.25		2844.93	2781.62	2901.72	2907.01	2861.64	2080.44	1031.84	1086.05
720.023	1926.93	2521.94	1994.4	2132.05	3562.44	1306.16		2842.85	2783.59	2896.63	2906.13	2840.24	2065.49	1023.18	1085.74
725.022	1924.21	2519.09	1979.28	2126.41	3543.66	1296.34		2831.3	2778.61	2890.83	2906.12	2834.79	2056.93	1025.92	1087.61
730.025	1923.9	2511.42	1970.25	2119.69	3545.2	1301.51		2827.93	2779.43	2896.45	2915.22	2827.85	2052.43	1025.26	1089.58
735.013	1921.92	2513.6	1958.79	2102.07	3544.84	1301.16		2817.79	2776.19	2884.3	2911.83	2821.01	2052.47	1027.32	1092.37
740.022	1924.73	2517.7	1952.74	2095.59	3544.64	1299.52		2825.25	2783.7	2885.98	2916.33	2820.04	2051.29	1022.37	1093.22
745.02	1914.63	2483.86	1929.74	2086.71	3460.87	1280.17		2835.9	2788.18	2884.42	2920.27	2776.01	2020.36	1027.23	1095.94	3 µM Ionomycin
750.024	1942.93	2480.28	1983.36	2077.23	3563.7	1258.63		3027.5	2723.48	2878.33	2908.79	2816.14	2055.66	1031.98	1074.64
755.022	1984.71	2461.98	2041.79	2054.81	3702.94	1226.01		3241.95	2603.78	2884.12	2926.58	2835.25	2058.26	1059.79	1049.32
760.025	2029.32	2441.47	2106.65	2018.46	3833.2	1185.07		3460.97	2488.88	2991.32	2906.63	2868.6	2052.36	1101.11	1030.95
765.013	2091.36	2415.49	2185.39	1979.48	3963.55	1150.38		3681.03	2399.29	3144.46	2865.99	2917.56	2041.28	1132.48	1003.36
770.022	2169.15	2386.34	2274.21	1952.26	4075.44	1125.13		3879.9	2309.72	3331.15	2780.57	2978.84	2024.09	1170.77	977.168
775.021	2254.75	2349.71	2365.01	1920.63	4175.71	1096.76		4052.07	2230.34	3498.42	2686.87	3051.02	2000.37	1205.87	944.182
780.024	2345.73	2308.49	2455.22	1888.59	4250.14	1069.39		4201.56	2168.38	3661.34	2609.21	3127.36	1968.7	1241.41	920.658
785.022	2458.16	2265.54	2541.86	1858.17	4312.6	1055.91		4327.22	2108.26	3803.56	2542.84	3226.33	1930.3	1274.99	898.411
790.025	2577.94	2221.43	2624.95	1826.66	4372.7	1040.98		4436.27	2074.68	3940.25	2471.58	3326.52	1888.53	1306.71	878.494
795.013	2702.73	2177	2701.67	1801.34	4425.35	1024.21		4534.09	2037.56	4071.95	2424.4	3437.68	1854.25	1335.51	853.628
800.023	2822.91	2131.85	2789.86	1767.51	4481.29	1008.54		4621.08	2012.2	4192.93	2365.34	3557.77	1813.44	1358.79	842.007
805.021	2937.67	2083.75	2860.51	1742.23	4527.41	1002.44		4700.75	1991.21	4293.11	2313.82	3659.73	1773.47	1372.07	824.975
810.024	3047.46	2048.33	2942.62	1713.52	4560.81	989.998		4766.81	1970.65	4389.18	2278.79	3772.68	1736.87	1394.13	807.824
815.012	3143.33	2006.86	3016.11	1691.94	4607.69	987.078		4825.82	1958.24	4483.2	2246.92	3874.07	1709.03	1411.98	795.512
820.021	3229.56	1967.25	3092.95	1663.73	4634.62	977.971		4883.99	1944.92	4544.91	2211.57	3964.84	1677.71	1433.72	783.771
825.02	3324.42	1936.38	3169.64	1640.08	4658.94	964.494		4928.58	1931.61	4610.05	2182.19	4064.82	1642.36	1449.27	773.751
830.023	3411.42	1898.65	3231.06	1616.1	4679.6	961.527		4965.57	1913.69	4664.41	2150.61	4153.91	1613.57	1458.35	762.187
835.021	3502.37	1871.6	3298.28	1602.42	4717.29	952.867		5002.98	1899.92	4723.27	2129.23	4238.74	1588	1470.26	752.705
840.024	3588.17	1848.82	3355.01	1581.2	4716.53	946.725		5037.16	1891.66	4759.82	2107.26	4313.22	1564.38	1486.6	744.229
845.013	3671.13	1824.49	3415.21	1565.58	4733.74	946.765		5071.3	1881.35	4795.76	2082.5	4380.94	1542.17	1500.52	739.947
850.022	3758.12	1808.39	3463.89	1548.86	4747.35	938.962		5101.12	1863.88	4847.8	2069.92	4449.51	1526.65	1510.85	732.59
855.02	3829.34	1790.57	3503.91	1533.88	4744.56	928.594		5128.41	1855.15	4893.72	2057.14	4510.41	1504.34	1520.4	733.161
860.023	3900.97	1776.26	3542.78	1522.27	4745.9	922.051		5160.6	1847.7	4942.77	2043.68	4569.78	1480.87	1533.31	720.299
865.021	3976.19	1765.88	3578.37	1507.74	4759.89	919.244		5184.84	1833.01	4978.23	2031.45	4622.14	1465.05	1544.01	715.432
870.024	4035.57	1750.24	3618.52	1494.41	4766.4	911.833		5203.91	1828.4	5017.81	2023.45	4671.82	1443.86	1551.19	713.889
875.013	4090.01	1731.04	3654.81	1481.54	4773.5	914.138		5225.47	1821.49	5042.71	2012.66	4720.02	1430.71	1553.27	704.734
880.022	4144.71	1721.75	3676.15	1464.21	4778.22	909.604		5245.92	1816.38	5073.73	1997.31	4763.27	1409.6	1558.56	700.701
885.02	4196.8	1707.68	3704.98	1452.1	4780.27	906.018		5263.24	1810.12	5105.73	1994.64	4808.21	1396.83	1563.73	695.282
890.019	4247.43	1697.27	3730.71	1443.19	4781.26	904.261		5263.98	1791.74	5131.53	1985.94	4864.61	1387.01	1573.37	697.275
895.018	4294.57	1685.12	3755.42	1426.03	4789.85	901.851		5272.06	1789.28	5155.86	1980.03	4892.71	1362.01	1579.89	697.1
900.021	4339.91	1680.3	3780.28	1425.47	4797.2	897.561		5283.15	1777.95	5184.18	1967.28	4935.39	1359.58	1584.01	692.116
905.019	4375.58	1669.33	3806.88	1418.49	4808.64	892.666		5298.21	1774.82	5210.45	1965.97	4960.58	1340.19	1583.83	685.651
910.022	4416.65	1659.09	3825.92	1412.16	4817.54	893.094		5302.75	1762.78	5241.56	1957.79	4998.2	1336.62	1587.08	676.876
915.02	4460.64	1658.22	3843.02	1402.08	4827.04	889.885		5317.27	1761.18	5262.61	1954.09	5026.07	1317.22	1593.24	677.926
920.023	4496.58	1649.6	3857.46	1391.33	4829.72	889.56		5337.2	1756.67	5285.26	1944.75	5058.02	1311.17	1594.94	676.356
925.022	4527.1	1637.57	3886.76	1386.23	4833.14	884.822		5336.08	1745.47	5306.76	1943.97	5083.9	1299.16	1599.29	678.317
930.025	4553.84	1630.7	3900.14	1381.08	4846.45	888.764		5347.82	1743.13	5321.04	1930.21	5107.11	1289.59	1598.85	670.32
935.013	4585.06	1625.11	3915.7	1375.45	4845.22	880.84		5352.29	1734.44	5345.26	1927.91	5133.48	1275.99	1596.53	665.39
940.022	4614.64	1616.28	3934.22	1366.44	4852.85	881.193		5364.06	1732.84	5362.67	1928.19	5156.52	1266.3	1600.91	661.144
945.021	4641.49	1611.08	3945.08	1362.04	4854.13	881.842		5357.82	1720.95	5382.84	1924.79	5180.9	1260.77	1604.45	667.381
950.024	4662.49	1604.56	3961.15	1349.32	4858.73	883.092		5361.07	1714.52	5398.77	1916.35	5209.3	1252.31	1607.04	664.7
955.022	4689.53	1594.38	3968.61	1347.75	4863.55	884.508		5374.68	1710.41	5416.64	1909.06	5231.12	1240.36	1607.8	661.418
960.025	4717.52	1588.55	3986.84	1344.41	4868.4	881.625		5365.61	1701.48	5430.8	1908.91	5255.48	1232.09	1606.52	660.879
965.013	4738.63	1584.38	3998.64	1339.83	4870.44	885.202		5361.71	1693.89	5446.57	1907.09	5274.57	1227.59	1608.47	663.715
970.023	4762.42	1575.31	4015.18	1332.49	4873.48	878.899		5366.73	1685.66	5456.45	1899.38	5293.39	1221.42	1603.38	657.402
975.021	4779.87	1569.63	4035.86	1332.5	4873.09	877.616		5376.79	1686.15	5464.29	1897.81	5312.46	1212.58	1607.46	660.2
980.024	4798.59	1559.27	4041.29	1326.25	4880.04	876.61		5361.35	1681.5	5485.23	1897.79	5333.11	1209.81	1604.12	654.111
985.012	4822.88	1558.37	4042.7	1317.93	4889.97	874.618		5364.33	1664.11	5486.19	1884.66	5348.99	1197.03	1609.63	652.673
990.021	4836.48	1549.55	4073.79	1314.75	4894.29	875.981		5363.35	1659.5	5493.31	1877.36	5371.14	1199.51	1606.17	655.679
995.02	4863.27	1545.89	4071.35	1312.67	4907.41	878.365		5351.48	1651.2	5494.54	1863.79	5368.95	1187.91	1601.67	653.576

## Sheet: Fig. 3 MultipleStimulation R&H
Fig. 3 MultipleStimulation R&H
	Rat restimulation SG1		Rat restimulation SG2		Rat restimulation SG3					Rat revInhibition SG1		Rat revInhibition SG2		Rat revInhibition SG3		Rat revInhibition SG4		human revInhibition SG1		human revInhibition SG2		human revInhibition SG3		Kontrolle
Time [s]	Ch1 (Fluo4)	Ch2 (FuraRed)	Ch1 (Fluo4)	Ch2 (FuraRed)	Ch1 (Fluo4)	Ch2 (FuraRed)				Ch1 (Fluo4)	Ch2 (FuraRed)	Ch1 (Fluo4)	Ch2 (FuraRed)	Ch1 (Fluo4)	Ch2 (FuraRed)	Ch1 (Fluo4)	Ch2 (FuraRed)	Ch1 (Fluo4)	Ch2 (FuraRed)	Ch1 (Fluo4)	Ch2 (FuraRed)	Ch1 (Fluo4)	Ch2 (FuraRed)
Timeseries 1									Timeseries 1
0	893.862	1021.75	1211.09	1446.25	1611.25	1419.03			0	363.5	881.642	1362.87	1602.81	1558.02	925.201	825.131	1012	1750.41	3057.28	1026.54	1439.68	2507.43	3756.69
5.011	890.17	1011.2	1211.44	1443.39	1609.16	1401.74			5	364.487	879.869	1359.49	1586.02	1552.75	918.334	832.541	1009.77	1750.28	3043.18	1027.86	1442.98	2503.3	3788.86
10.022	888.027	1002.65	1214.91	1439.87	1599.78	1397.44			10	367.275	881.195	1355.79	1576.15	1552.83	914.829	828.141	1007.53	1747.11	3032.4	1026.35	1435.52	2517.08	3766.12
15.017	887.508	1005.32	1211.45	1438.02	1597.99	1394.2			15	365.974	879.324	1356.04	1578.85	1548.5	910.569	827.815	996.745	1748.99	3024.96	1024.72	1433.36	2498.43	3749.82
20.018	889.391	1006.38	1208.12	1436.99	1592.25	1379.34			20	365.174	877.372	1349.79	1569.34	1546.89	915.361	829.438	1002.85	1747.97	3024.32	1026.17	1429.28	2501.53	3691.2
25.013	887.494	1002.51	1209.79	1430.13	1588.76	1379.51			25	365.485	875.842	1351.79	1568.32	1547.23	912.787	828.426	1002.81	1744.67	3017.43	1028.43	1434.02	2505.25	3727.37
30.023	887.136	997.276	1203.46	1424.35	1587.89	1375.4			30	365.258	875.53	1350.84	1563.11	1550.14	910.323	825.915	997.529	1747.05	3014.22	1028.82	1431.11	2515.06	3739.52
35.019	884.259	993.477	1202.44	1416.84	1589.93	1378.67			35	364.204	877.332	1351.65	1565.48	1545.18	907.38	819.952	991.624	1742.14	3006.48	1031.2	1434.81	2518.86	3716.79
40.019	883.766	992.906	1204.65	1423.13	1590.6	1379.33			40	362.098	873.204	1350.48	1564	1540.65	905.995	820.333	990.362	1741.43	3006.03	1031.19	1431.18	2518.39	3722.46
45.015	880.858	989.502	1202.81	1423.37	1592.65	1370.85			45	361.087	876.549	1346.82	1565.23	1538.28	908.854	817.927	985.537	1739	2998.5	1034.39	1430.21	2524.09	3694.81
50.015	882.429	991.198	1201.17	1424.42	1588.83	1363.11			50	359.9	878.447	1347.87	1558.2	1536.01	903.657	817.647	983.454	1738.44	3002.04	1034.98	1430.82	2515.48	3708.89
55.011	879.332	984.207	1203.28	1419.51	1583.73	1360.97			55	357.511	879.044	1344.96	1557.28	1528.66	904.932	813.751	977.356	1740.35	3004.37	1032.22	1426.82	2517.81	3730.08
60.021	876.072	979.305	1199.88	1423.45	1589.76	1367.17			60	361.208	878.026	1347.57	1558.4	1526.29	906.529	812.405	979.766	1738.04	2996.27	1032.99	1427.68	2520.42	3709.87
65.017	875.529	977.352	1197.98	1421.88	1578.59	1368.05			65	359.061	877.753	1346.88	1560.95	1528.31	906.654	813.173	979.318	1737.48	2995.32	1033.37	1428.89	2518.57	3719.76
70.017	875.695	978.117	1201.48	1421.73	1579.86	1360.66			70	361.487	874.28	1343.88	1553.72	1517.96	901.152	817.009	978.744	1735.32	2991.68	1031.63	1422.46	2505.67	3696.23
75.013	876.755	972.093	1201.05	1415.3	1577.12	1359.79			75	360.717	880.587	1341.25	1550.5	1516.8	902.44	813.974	979.514	1733.76	2988.49	1033.45	1426.86	2512.13	3732.65
80.023	874.9	975.69	1197.42	1414.96	1585.56	1358.53			80	355.359	877.773	1343.81	1552.95	1513.93	900.546	811.105	973.945	1726.04	2972.44	1030.11	1418.96	2510.53	3697.74
85.018	873.009	976.688	1192.86	1413.69	1564.84	1362.87			85	356.896	878.377	1341.36	1551.46	1514.79	900.891	814.949	977.841	1719.85	2956.74	1037.07	1426.82	2513.95	3717
90.019	871.678	973.64	1189.05	1408.05	1556.22	1347.94			90	353.451	874.44	1340.77	1548.15	1509.98	900.329	810.608	971.281	1718.15	2962.55	1038.98	1420.48	2504.54	3712.6
95.014	871.898	970.002	1188.2	1404.67	1555.14	1344.34			95	353.407	875.41	1338.09	1545.94	1504.33	894.574	803.214	968.336	1716.54	2952.45	1035.55	1424.72	2507.45	3652.35
100.015	869.98	971.438	1192.79	1412.32	1547.12	1341.84			100	351.848	873.207	1336.04	1541.14	1498.1	893.723	800.264	961.587	1711.41	2937.98	1035.74	1419.1	2516.44	3672
105.01	870.868	970.978	1187.73	1401.05	1539.23	1330.29			105	353.405	873.012	1335.52	1542.37	1494.03	895.354	804.976	959.188	1711.06	2938.25	1031.23	1408.86	2511.41	3698.36
110.021	869.759	970.203	1183.92	1393.06	1537.68	1330.41			110	351.223	874.887	1333.02	1536.96	1496.91	896.966	802.237	954.173	1714.09	2929.83	1029.96	1406.1	2517.14	3688.91
115.016	872.661	962.223	1184.75	1394.69	1525.09	1331.72			115	350.885	869.52	1331.59	1539.08	1495.77	894.856	797.041	947.936	1708.06	2923.57	1028.48	1407.57	2520.32	3690.49
120.017	858.678	907.609	1233.33	1255.97	1603.34	1150.2	1 µM mACh		120	363.057	820.497	1341.52	1525.41	1499.77	814.423	766.814	918.246	1802.22	2768.26	1161.23	1428.67	2505.38	3514.73	1 µM mACh
125.012	899.316	715.969	1363.88	1034.38	1776.8	1042.12			125	383.377	722.529	1755.22	1875.48	1511.3	673.576	917.078	720.589	2151.04	2482.6	1484.63	1299.16	3058.99	2949.25
130.022	946.367	679.898	1409.76	962.176	1852.7	993.047			130	401.02	699.511	1780.73	1748.37	1799.88	759.626	1043.9	703.899	2305.19	2360.65	1488.38	1274.5	3054.15	2874.27
135.018	1016.78	667.134	1475.93	921.052	1905.04	957.517			135	409.304	676.565	1789.17	1678.55	1631.41	664.087	1152.59	686.419	2384.76	2314.69	1477.94	1241.33	3061.83	2861.43
140.018	1087.73	658.944	1544.59	911.205	1955.59	938.606			140	417.373	659.794	1806.26	1641.71	1653.02	676.341	1230.25	676.732	2456.2	2304.3	1482.4	1218.6	3088.34	2800.83
145.014	1142.36	655.463	1584.52	914.732	2010.99	934.804			145	425.322	652.976	1821.07	1624.03	1664.94	681.316	1295.69	680.933	2502.09	2278.38	1495.09	1203.53	3097.89	2772.24
150.024	1186.52	652.056	1607.77	917.663	2055.62	926.931			150	426.878	644.897	1839.09	1607.81	1680.17	686.294	1343.23	685.144	2533.67	2269.2	1488.2	1189.61	3097.72	2740
155.014	1214.14	647.525	1626.14	914.853	2082.18	926.83			155	426.479	637.624	1863.43	1612.18	1686.87	687.955	1363.91	689.209	2557.76	2246.79	1489.71	1179.41	3095.53	2701.28
160.024	1234.76	647.569	1638.56	912.076	2095.25	920.244			160	424.379	628.234	1880.01	1610.14	1696.15	695.155	1372.3	699.408	2572.59	2231.71	1494.16	1173.07	3105.3	2690.8
165.013	1250.21	649.958	1639.16	919.356	2112.3	917.459			165	422.638	624.688	1895.93	1609.63	1696.76	694.391	1383.12	711.012	2581.43	2231.77	1496.22	1168.73	3117.85	2692.99
170.024	1261.06	650.126	1640.55	923.966	2132.34	922.771			170	419.189	623.546	1908.88	1608.23	1704.21	701.081	1388.01	721.92	2582.88	2221.26	1501.59	1171.98	3120.07	2681.33
175.013	1265.55	649.695	1645.18	933.476	2148.48	923.089			175	420.436	621.55	1916.2	1601.95	1714.67	704.817	1385.77	725.303	2584.89	2214.24	1504	1168.99	3119.31	2668.93
180.023	1268	650.315	1645.48	933.776	2163.19	926.082			180	421.634	617.712	1921.05	1595.79	1720.06	709.29	1383.42	728.833	2593.05	2206.72	1503.03	1167.11	3126.71	2634.38
185.013	1262.68	650.466	1647.58	935.666	2174.54	936.456			185	420.477	616.435	1918.76	1600.01	1714.48	703.559	1380.94	729.604	2587.08	2203.78	1500.34	1169.01	3122.02	2663.01
190.023	1266.63	654.373	1647.19	939.18	2188.54	936.499			190	417.651	617.449	1925.66	1592.07	1721.05	704.078	1380.07	739.137	2588.99	2204.78	1498.66	1166.78	3121.73	2644.01
195.013	1262.95	653.343	1638.77	950.67	2202.18	942.102			195	416.386	617.093	1918.82	1584.32	1718.67	704.631	1374.4	738.484	2589.77	2197.95	1501	1167.97	3116.77	2633.49
200.023	1258.56	656.391	1634.01	951.632	2211.32	950.87			200	415.376	616.188	1908.92	1589.82	1717.06	705.87	1371.23	746.427	2593.5	2180.88	1501.38	1169.47	3126.31	2629.3
205.018	1254.69	653.429	1629.02	956.556	2216.87	956.147			205	419.253	620.54	1907.84	1585.36	1716.78	708.657	1367.36	756.289	2593.29	2183.05	1497.26	1168.15	3122.73	2656.39
210.019	1250.98	658.945	1620.86	955.993	2218.08	959.302			210	417.152	621.399	1899.6	1584.25	1711.42	711.13	1367.29	759.123	2600.97	2187.22	1491.76	1166.3	3128.84	2631.17
215.014	1247.78	663.713	1616.26	960.076	2214.75	961.334			215	418.052	622.116	1900.28	1583.69	1715.56	712.327	1364.85	762.334	2608.79	2188.2	1488.41	1161.62	3124.6	2615.89
220.015	1241.7	662.597	1607.13	961.564	2207.76	968.854			220	418.641	624.571	1892.89	1576.84	1717.78	717.1	1365.86	765.925	2618.85	2192.61	1484	1167.17	3110.13	2636.3
225.01	1240.94	666.336	1601.05	963.768	2210.32	969.58			225	417.327	625.374	1895.43	1577.21	1716.94	718.472	1352.17	761.898	2622.59	2196.42	1485.37	1165.88	3104.31	2611.42
230.021	1237.64	669.415	1592.9	960.984	2201.09	975.496			230	413.085	626.488	1882.73	1572.12	1708.89	724.487	1340.75	759.371	2626.61	2194.76	1482.97	1166.76	3117.06	2631.43
235.016	1234.52	672.783	1582.59	962.521	2198.3	969.665			235	411.603	631.248	1877.89	1573.19	1710.05	728.428	1331.71	762.301	2621.57	2196.95	1477.8	1162.94	3102.98	2616.75
240.017	1231.46	673.845	1576.18	967.905	2194.04	979.608			240	413.018	632.672	1871.82	1572.43	1711.75	735.09	1322.58	761.375	2627.41	2199.48	1482.53	1165.6	3092.08	2619.44
245.012	1227.61	676.009	1565.83	962.244	2194.35	981.91			245	412.378	635.414	1873.86	1578.2	1713.71	736.536	1318.45	765.7	2629.06	2204.75	1481.65	1168.97	3087.76	2611
250.022	1223.27	680.164	1559.6	965.798	2190.1	980.654			250	408.4	636.112	1867.69	1577.88	1711.6	736.163	1317.01	766.682	2632.91	2204.81	1481.53	1170.15	3081.33	2630.07
255.018	1223.21	683.342	1554.95	965.553	2187.09	990.726			255	407.707	636.239	1862.89	1574.37	1710.22	735.661	1304.98	765.188	2627.94	2205.68	1479.91	1172.97	3094.74	2620.05
260.018	1220.28	683.716	1544.19	965.601	2187.73	993.924			260	409.384	639.009	1853.83	1573.37	1705.71	743.393	1303.24	768.826	2623.29	2196.76	1470.4	1171.72	3079.89	2615.5
265.014	1216.41	688.425	1539.64	965.369	2190.24	994.78			265	407.283	637.843	1842.39	1568.03	1701.56	739.272	1297.55	768.353	2624.15	2201.4	1470.62	1168.72	3090.86	2648.21
270.024	1211.83	691.827	1531.86	962.561	2183.25	997.744			270	407.135	638.708	1838.54	1572.15	1704.05	745.314	1297.07	773.938	2626.92	2208.4	1472.73	1172.2	3086.98	2603.39
275.014	1212.35	698.009	1518.15	966.481	2184.96	1007.13			275	405.864	639.22	1826.62	1570.05	1704.76	747.27	1295.81	775.171	2619.65	2203.67	1467.01	1169.05	3086.52	2641.34
280.024	1205.64	698.621	1516.27	959.576	2164.81	1009.16			280	405.735	643.686	1823.64	1573.97	1698.93	748.847	1290.7	771.883	2615.96	2209.14	1465.19	1170.95	3075.8	2624.26
285.013	1195.87	696.722	1506.14	955.929	2159.87	1004.96			285	404.44	639.393	1824.46	1574.94	1702.37	755.717	1279.71	773.951	2611.1	2205.15	1464.88	1177.1	3071.85	2629.7
290.024	1191.08	697.757	1501.2	959.523	2150.33	1003.72			290	404.851	643.906	1816.41	1574.31	1699.53	752.401	1280.61	777.835	2609.88	2200.11	1461.65	1170.29	3078.95	2629.09
295.013	1190.02	700.501	1497.62	962.141	2145.98	1002.04			295	408.719	644.947	1811.08	1575.37	1689.47	756.593	1274.48	776.354	2606.82	2195.53	1457.17	1172.49	3084.23	2619.26
300.023	1191.72	706.249	1488.44	962.643	2143.3	998.807			300	403.732	641.147	1800.18	1565.82	1691.04	759.1	1274.05	780.472	2610.41	2201.74	1454.31	1177.71	3076.88	2600.55
305.013	1183.84	705.501	1482.86	960.627	2131.54	999.265			305	403.586	642.668	1791.16	1562.92	1687.09	760.158	1273.18	788.599	2610.73	2197.94	1448.75	1171.03	3098.71	2627.81
310.023	1182.78	705.661	1478.28	959.815	2115.29	993.195			310	399.523	643.737	1781.26	1560.14	1694.45	767.835	1266.24	787.224	2602.89	2199.02	1450.43	1175.92	3085.8	2644.76
315.013	1174.67	702.644	1476.6	956.654	2113.33	997.399			315	399.361	646.18	1778.54	1561.69	1696.82	768.73	1257.36	781.79	2598.29	2199.33	1447.52	1173.7	3088.87	2653.93
320.023	1168.59	699.81	1471.29	959.588	2098.82	1001.25			320	403.341	648.358	1774.63	1564.91	1688.59	768.424	1247.19	780.113	2593.89	2199.44	1440.03	1171.84	3085.63	2633.67
325.019	1162.71	701.219	1456.46	953.89	2098.22	1000.21			325	398.828	647.317	1769.18	1560.79	1685.29	769.636	1236.38	778.936	2587.33	2204.5	1439.91	1173.3	3078.62	2659.76
330.019	1156.69	700.665	1443.06	947.834	2082.67	994.461			330	399.597	649.489	1762.84	1559.36	1684.75	774.177	1232.71	778.999	2583.95	2206.21	1436.77	1171.52	3071.82	2650.05
335.014	1154.26	701.24	1436.15	951.255	2059.44	990.782			335	399.109	647.83	1755.07	1561.21	1685.5	775.842	1222.03	774.471	2579.67	2208.18	1432.44	1172.94	3090.46	2642.21
340.015	1148.72	703.219	1430.64	947.372	2043.45	992.975			340	398.108	647.388	1747.35	1554.17	1680.09	777.043	1214.08	768.354	2572.23	2203.76	1432.97	1178.27	3080.74	2638.15
345.01	1142.32	699.662	1423	948.513	2025.72	990.274			345	396.046	647.65	1743.94	1556.8	1670.91	774.563	1218.03	773.965	2569.43	2207.45	1426.6	1174.48	3073.1	2636.52
350.021	1137.73	699.63	1420.07	950.203	2014.07	989.596			350	397.847	648.826	1738.9	1555.12	1667.72	776.754	1214.33	776.474	2561.83	2213.59	1423.87	1172.96	3070.27	2662.43
355.016	1128.88	699.647	1417.34	953.495	2001.48	985.217			355	397.761	648.776	1737.04	1551.77	1668.48	780.784	1210.86	780.243	2567.78	2216.7	1419.44	1175.95	3065.08	2668.24
360.017	1125.55	697.817	1413.49	951.068	1983.81	978.812			360	394.441	650.453	1734.26	1553.49	1667.78	780.801	1207.2	779.539	2557.22	2212.51	1415.21	1176.9	3071.17	2638.84
365.012	1119.06	696.427	1407.4	953.388	1972.04	970.971			365	394.38	650.666	1727.59	1553.52	1662.32	779.216	1204.66	780.497	2553.35	2211.93	1418.96	1178.21	3079.37	2683.89
370.022	1108.91	690.482	1397.04	945.87	1975.44	970.275	10 µM mACh		370	393.77	653.322	1724.66	1548.5	1665.21	781.928	1194.66	779.198	2551.14	2215.34	1411.96	1179.03	3079.07	2654.61
375.018	1102.06	677.293	1416.62	943.208	1983	970.773			Timeseries 2															0.5 µM atropine
380.018	1093.91	675.314	1428.88	953.805	1961.27	969.816			0	348.696	867.989	1458.05	1709.17	1577.75	916.425	717.262	762.167	2114.96	3095.61	1334.98	1477.42	3091.93	3156.93
385.014	1082.88	671.047	1439.4	955.55	1951.28	969.238			5	349.85	866.228	1455.31	1703.8	1570.61	909.952	711.549	752.38	2113.28	3083.69	1337.25	1478.93	3099.39	3114.42
390.024	1078.5	669.696	1451.22	960.189	1942.34	974.431			10	349.311	869.666	1447.63	1692.8	1572.01	906.688	710.778	750.943	2105.71	3078.86	1331.92	1475.56	3100.99	3150.86
395.014	1074.05	667.003	1453.69	960.932	1934.54	966.852			15	347.245	867.516	1445.99	1695.93	1567.92	904.282	707.002	749.27	2103.49	3065.19	1332.59	1470.47	3078.4	3103.75
400.024	1074.69	665.009	1451.6	956.853	1932.31	965.627			20	346.525	866.619	1449.41	1687.48	1564.9	902.716	704.045	749.722	2101.56	3060.54	1332.47	1471.53	3089.96	3093.68
405.013	1069.86	668.851	1450.62	958.858	1922.18	969.53			25	347.452	862.695	1451.23	1688.43	1565.4	898.002	708.842	752.825	2097.97	3055.15	1335.96	1469.33	3089.68	3122
410.024	1064.37	666.009	1445.82	959.571	1913.86	967.022			30	347.896	865.476	1448.03	1689.08	1564.52	898.691	711.39	750.463	2097.38	3050.84	1332.57	1472.5	3081.4	3121.26
415.013	1065.63	667.719	1443.65	957.936	1909.11	966.16			35	347.148	862.864	1446.81	1688.57	1562.64	899.317	709.596	752.539	2095.59	3048.82	1336.09	1471.85	3087.61	3094.03
420.023	1063.08	665.576	1435.11	958.618	1910.78	968.835			40	347.109	861.421	1447.02	1690.53	1564.25	896.336	708.575	753.024	2093.36	3053.45	1335.73	1464.47	3078.68	3088.61
425.013	1054.6	667.612	1431.99	965.213	1903.53	959.288			45	348.001	862.504	1447.98	1687.54	1562.76	894.339	709.89	750.435	2089.04	3049.31	1337.69	1466.14	3083.26	3103
430.023	1051.22	666.368	1427.49	961.764	1901.31	975.73			50	348.819	863.036	1441.21	1684.89	1560.47	891.759	710.373	754.741	2085.87	3050.5	1332.42	1460.79	3063.24	3052.82
435.019	1049.34	667.224	1426.03	962.595	1901.65	970.958			55	348.143	861.58	1436.18	1682.3	1552.41	886.401	710.128	751.176	2086.9	3052.31	1333.65	1460.6	3071.48	3076.63
440.019	1050.18	667.758	1417.9	955.399	1897.91	967.463			60	344.574	859.913	1431.56	1676.72	1549.99	883.838	706.246	749.071	2085.52	3054.83	1329.04	1454.94	3078.43	3117.12
445.015	1046.9	666.211	1411.39	957.047	1893.98	968.946			65	344.923	859.52	1430.89	1671.75	1549.47	883.43	703.89	747.062	2077.32	3038.49	1327.26	1459.33	3064.13	3082.81
450.015	1046.02	670.539	1412.23	959.786	1892.85	971.07			70	348.855	863.408	1427.99	1675.15	1548.56	887.654	703.379	751.243	2073.59	3038.55	1327	1454.98	3066.76	3094.41
455.011	1044.72	671.1	1412.07	956.063	1892.28	968.095			75	347.482	864.579	1427.45	1676.23	1546.26	888.517	700.732	745.663	2069.14	3032.54	1331.29	1461.06	3051.5	3051.31
460.021	1044.85	672.706	1408.62	956.538	1885.95	972.445			80	346.968	861.81	1423.52	1674.79	1544.13	886.551	698.236	744.228	2068.81	3035.54	1323.85	1456.77	3031.39	3072.73
465.016	1042.23	673.62	1401.27	950.866	1892.28	970.993			85	344.942	860.842	1418.7	1668.54	1541.02	889.759	693.899	741.226	2061.66	3033.63	1327.16	1455.35	3047.93	3068.7
470.017	1037.93	669.554	1397.39	951.238	1887.06	974.78			90	343.676	856.183	1410.96	1658.07	1539.72	890.097	692.61	739.776	2066.65	3018.96	1323.59	1451.97	3046.71	3081
475.012	1040.71	672.981	1397.92	955.544	1886.01	973.17			95	342.375	856.774	1408.22	1657.06	1534.61	886.653	689.256	733.275	2062.33	3018.26	1319.68	1453.52	3038.26	3058.14
480.023	1040.35	672.303	1393.51	954.525	1879.76	974.226			100	340.09	855.526	1407.68	1657.93	1529.81	885.79	691.224	734.789	2053.37	3008.73	1314.57	1451.21	3043.21	3083.9
485.018	1037.79	672.351	1390.11	959.892	1874.84	967.606			105	341.961	857.785	1404	1655.46	1529.13	881.004	687.602	729.952	2048.96	3002.74	1311.41	1441.17	3031.03	3094.32
490.019	1039.78	674.712	1384.59	955.847	1869.05	972.144			110	337.827	854.032	1398.17	1654.25	1530.11	886.605	685.33	729.234	2051.82	2992.52	1308.66	1441.27	3036.8	3057.14
495.014	1037.95	677.791	1382.95	953.988	1865.78	968.425			115	339.75	854.23	1392.66	1644.2	1526.11	881.123	684.138	726.646	2049.64	2988.92	1305.8	1439.89	3034.45	3113.37
500.025	1040.42	678.494	1386.12	954.164	1861.88	962.334			120	345.787	866.384	1361.88	1586.05	1523.2	884.792	667.333	713.589	2043.88	3018.66	1397.34	1587.9	3016.7	3012.38	10 µM mACh
505.014	1037.78	679.136	1381.35	952.586	1855.36	962.576			125	349.666	838.735	1360.49	1558.67	1538.75	873.935	687.503	712.222	2054.62	3012.44	1369.46	1539.92	2867.63	2845.21
510.024	1036.71	673.874	1377.14	944.355	1853.62	969.895			130	350.38	786.822	1347.91	1526.85	1539.38	867.072	694.035	673.737	2057.59	3009.11	1418.69	1526.11	2855.15	2834.64
515.014	1036.61	674.374	1373.1	947.15	1843.98	960.574			135	352.743	758.941	1334.97	1504.47	1533.07	857.221	693.415	663.355	2066.82	2999.7	1428.93	1512.53	2835.84	2815.33
520.024	1036.32	675.165	1367.28	944.878	1840.1	956.297			140	351.62	745.024	1335.1	1490.81	1526.35	856.439	697.239	658.515	2075.68	3006.86	1421.1	1497.03	2828.15	2803.3
525.013	1030.37	673.993	1369.28	945.448	1842.84	961.811			145	355.273	739.036	1335.82	1485.2	1530.07	862.367	697.77	656.242	2085	3009.92	1409.79	1478.17	2800.33	2771.43
530.024	1026.97	672.96	1370.85	944.547	1833.3	961.862			150	354.471	735.46	1330.73	1478.9	1532.01	862.61	695.788	651.491	2088.21	3020.45	1397.22	1468.33	2773.64	2781.4
535.013	1022.55	674.963	1372.24	948.491	1830.95	960.665			155	351.195	734.935	1334.31	1479.48	1529.21	866.518	695.863	653.492	2091.45	3017.68	1389.23	1454.44	2755.85	2747.37
540.024	1017.88	673.56	1366.91	943.594	1804.63	946.118			160	353.293	737.58	1331.52	1480.32	1528.96	867.998	695.612	650.714	2092.27	3011.88	1375.31	1443.15	2738.77	2747.1
545.013	1015.51	672.162	1361.99	941.16	1796.87	952.162			165	352.393	741.789	1333.59	1485.59	1528.53	869.816	692.408	651.203	2102.11	3015.01	1362.86	1433.96	2738.12	2758.13
550.023	1011.75	670.999	1357.74	937.114	1800.88	946.832			170	351.268	742.847	1336.86	1487.69	1523.68	866.335	692.261	647.983	2115.49	3003.74	1359.37	1435.9	2729.13	2749.47
555.019	1010.79	669.746	1361.02	940.339	1796.1	942.254			175	349.171	746.123	1335.15	1488.93	1520.8	867.48	691.282	651.808	2126.92	3004.76	1356.5	1434.68	2716.9	2736.31
560.019	1009.06	667.009	1354.31	938.286	1786.69	943.375			180	347.693	747.514	1333.74	1491.98	1517.01	867.967	690.487	648.904	2129.83	3013.01	1349.48	1433.41	2710.48	2735.3
565.015	1003	669.885	1353.66	938.335	1788.66	946.151			185	348.793	750.66	1333.09	1489.54	1519.51	865.691	688.635	654.685	2133.46	3015.43	1347.18	1434.07	2705.15	2715.66
570.015	999.324	669.707	1346.94	936.201	1773.38	942.515			190	345.94	750.153	1332.44	1495.42	1519.66	867.748	690.365	654.412	2138.21	3016.83	1340.97	1431.69	2707.15	2705.56
575.011	1002.64	673.695	1340.92	929.533	1774.87	940.737			195	348.449	754.179	1331.62	1489.79	1519.96	863.382	691.543	659.351	2134.84	3009.1	1340.36	1433.45	2691.98	2726.92
580.021	1002.76	676.415	1342.95	935.844	1771.13	943.089			200	347.267	755.878	1331.97	1496.73	1520.66	866.947	690.203	657.475	2131.17	3008.25	1336.62	1429.97	2685.48	2690.11
585.017	1002.51	675.62	1338.27	934.117	1762.98	936.541			205	348.951	759.391	1331.27	1497.17	1517.57	868.84	688.902	662.103	2134.08	3012.38	1333.95	1428.11	2674.04	2694.17
590.017	999.312	671.922	1337.55	934.75	1762.16	932.506			210	350.331	762.042	1329.58	1499.97	1513.33	865.994	689.503	666.014	2136.6	3013.08	1329.25	1427.28	2680.17	2710.69
595.012	992.751	670.092	1339.46	936.22	1752.11	927.852			215	349.953	762.086	1328.13	1496.57	1511.57	868.007	688.694	667.422	2144.64	3016.69	1328.27	1426.62	2671.89	2670.51
600.023	991.562	670.495	1335.16	935.062	1757.21	929.284			220	349.388	762.51	1327.19	1498.59	1507.93	864.853	688.644	666.951	2155.96	3016.3	1323.23	1423.85	2671.12	2694.57
605.018	987.819	667.558	1332.05	936.359	1752.9	936.529			225	348.519	761.285	1325.72	1495.48	1504.15	863.682	688.979	670.318	2156.89	3018.9	1324.36	1424.62	2667.49	2703.96
610.019	984.807	672.691	1323.2	934.771	1756.02	936.95			230	347.362	765.367	1326.19	1498.3	1506.95	866.622	689.415	667.479	2161.5	3017.32	1319.3	1424.42	2665.68	2692.44
615.014	978.682	667.239	1327.75	932.591	1749.48	934.94			235	348.28	765.19	1323.26	1499.76	1504.77	865.218	688.244	667.589	2164.46	3019.04	1318.54	1425.58	2665.03	2688.22
620.025	977.01	667.667	1323.88	930.613	1744.96	932.986			240	346.734	765.117	1322.21	1497.49	1508.31	869.4	687.945	669.425	2165.35	3021.99	1321.22	1423.84	2672.93	2698.44
Timeseries 2									245	346.525	768.511	1319.46	1500.98	1506.58	869.154	685.983	672.052	2162.86	3028.41	1319.34	1425.15	2678.18	2692.06
0	872.948	911.251	927.938	1156.97	1949.5	1478.66			250	349.275	766.462	1321.45	1504.88	1504.09	865.339	682.582	663.673	2167.13	3024.23	1319.85	1424.21	2670.99	2692.3
5.016	868.489	900.013	924.826	1144.37	1943.4	1475.56			255	350.323	764.013	1322.37	1502.47	1499.21	863.783	679.507	665.893	2166.61	3031.7	1317.41	1425.2	2665.95	2690.72
10.012	868.296	896.426	924.065	1148.49	1937.01	1459.48			260	348.534	765.31	1317.88	1501.96	1499.34	865.993	679.878	664.864	2166.83	3024.34	1314.99	1418.7	2669.41	2699.59
15.018	870.85	896.76	924.95	1132.7	1931.1	1463.35			265	348.591	767.407	1320.13	1501.01	1500.93	872.678	679.63	666.018	2171.32	3028.93	1310.49	1419.3	2666.55	2678.16
20.014	871.381	897.43	925.645	1132.77	1921.31	1458.7			270	349.081	765.689	1322.52	1500.67	1498.57	873.171	679.884	665.786	2174.93	3025.96	1313	1423.22	2660.24	2662.22
25.02	867.365	891.67	922.461	1140.29	1909.29	1454.69			275	348.536	767.851	1316.58	1501	1502.05	870.705	678.03	664.035	2175.31	3028.64	1306.54	1423.28	2656.04	2683.47
30.016	867.669	891.29	921.982	1134.15	1903.57	1453.29			280	347.069	766.833	1315.37	1498.02	1497.22	872.662	676.806	661.124	2190.59	3032.07	1304.43	1416.76	2653.8	2693.45
35.016	862.551	891.475	919.079	1137.22	1901.6	1457.19			285	345.325	771.926	1310.31	1489.94	1497.6	866.965	675.626	664.06	2200.56	3035.66	1300.08	1418.27	2658.21	2695.89
40.012	864.311	888.571	914.994	1126.36	1892.31	1455.72			290	343.903	772.76	1313.54	1495.39	1499.95	873.371	673.519	666.786	2206.69	3047.66	1305.16	1419.95	2649.6	2675.79
45.018	861.024	888.59	914.74	1128.74	1883.15	1446.18			295	345.026	775.059	1306.68	1496.02	1501.08	874.08	673.8	663.278	2210.86	3040.18	1304.89	1414.65	2663.39	2696.32
50.014	861.843	884.603	912.326	1126.95	1879.56	1450.08			300	346.017	777.582	1305.66	1493.45	1501.26	872.136	669.491	658.469	2224.18	3052.22	1301.28	1418.29	2650.73	2674.35
55.02	861.824	887.446	909.405	1122.33	1874.65	1449.23			305	346.155	777.539	1306.47	1494.27	1501.67	875.126	670.608	659.899	2219.99	3046.31	1301.67	1417.12	2655.47	2691.31
60.016	857.395	888.226	910.871	1127.88	1872.57	1447.75			310	344.257	778.679	1304.61	1496.8	1500.27	874.992	667.627	660.868	2220.24	3038.87	1300.67	1417.3	2650.25	2687.16
65.016	857.353	887.042	911.548	1126.66	1865.05	1441.47			315	347.073	779.781	1303.44	1495.05	1495.84	876.648	670.135	657.156	2208.43	3031.26	1300.56	1417.39	2639.35	2684
70.012	854.72	882.411	907.695	1119.27	1866.74	1446.2			320	344.047	784.493	1301.68	1495.81	1493.58	873.797	672.734	660.864	2210	3026.43	1300.6	1420.93	2639.56	2692.62
75.018	848.57	877.737	908.423	1120.29	1857.12	1445.99			325	343.54	787.751	1297.8	1490.67	1491.49	873.955	670.114	655.918	2206.76	3025.24	1298.13	1418.56	2634.9	2683.14
80.014	843.669	874.621	907.192	1124.85	1847.6	1436.5			330	342.133	785.776	1298.55	1492.15	1490.24	874.95	668.704	657.927	2212.07	3022.77	1294.78	1420.63	2623.91	2680.02
85.02	840.943	877.123	911.687	1128.45	1842.82	1438.48			335	340.547	790.89	1299.01	1494.09	1487.79	877.074	667.34	653.11	2210.94	3024.57	1295.24	1420.05	2624.23	2686.4
90.016	838.94	873.479	909.82	1120.56	1835.18	1432.71			340	341.435	791.582	1297.24	1496.04	1484.82	875.63	666.61	660.149	2193.44	2998.86	1294.73	1416.67	2623.84	2683.77
95.016	836.734	870.239	910.883	1124.04	1830.11	1433.42			345	341.671	794.957	1293.02	1494.2	1485.1	875.521	662.298	655.567	2183.37	2997.17	1293.65	1422.04	2622.26	2686.51
100.012	836.061	866.831	909.215	1123.31	1811.92	1432.32			350	341.489	800.64	1292.8	1487.54	1488.26	881.123	665.737	653.927	2195.91	3002.42	1291.67	1423.06	2621.17	2677.09
105.018	836.328	872.636	905.909	1120.27	1810.02	1422.55			355	341.849	801.778	1289.52	1483.26	1486.37	873.993	663.329	655.161	2216.98	3004.16	1287.79	1415.89	2626.63	2671.02
110.014	834.779	869.517	906.623	1130.17	1804.43	1424.09			360	341.715	804.302	1293.03	1487	1487.6	874.816	666.471	658.632	2225.18	3010.17	1290.65	1419.51	2618.32	2701.34
115.02	835.655	868.11	908.815	1125.01	1795.71	1423.99			365	339.909	805.784	1289.91	1490.42	1489.27	877.827	670.477	659.167	2232.94	3007.39	1289.36	1416.77	2622.89	2672.24
120.016	808.618	791.235	900.517	1113.24	1776.46	1320.27	1 µM mACh		370	338.047	808.309	1288.53	1487.11	1481.33	875.303	667.285	660.852	2236.35	3011.04	1289.57	1421.03	2629.61	2669.97
125.016	820.89	656.919	1054.02	907.244	1799.76	1060.86			Timeseries 3
130.012	825.547	653.975	1075.9	906.006	1867.35	1122.3			0	326.512	824.375	1286.52	1827.85	1336.35	895.385	549.546	619.552	1531.21	2242.09	1693.08	1846.77	2218.42	2714.18
135.018	832.235	647.532	1089.32	906.9	1889.08	1123.18			5	323.776	827.601	1288.69	1829.35	1336.8	892.615	549.631	616.056	1532.09	2234.95	1689.26	1844.5	2220.86	2677.97
140.014	844.101	643.69	1101.65	913.642	1902.6	1135.03			10	324.45	821.151	1291.6	1822.31	1331.78	891.109	547.425	611.591	1529.66	2221.17	1688.53	1838.71	2212.5	2681.32
145.02	855.186	646.686	1111.38	918.629	1923.76	1130.35			15	325.069	819.98	1294.12	1823.17	1334.48	890.037	544.524	607.925	1532.77	2213.2	1689.58	1834.08	2223.94	2667.46
150.016	872.643	647.713	1120.23	915.254	1939.28	1143.32			20	325.324	819.184	1292.11	1819.13	1332.15	891.466	545.05	605.271	1526.99	2214.26	1690.1	1833.79	2221.13	2673.54
155.016	887.662	646.82	1128.14	922.189	1953.96	1136.03			25	324.596	823.931	1291.6	1817.39	1332.25	891.374	544.833	606.435	1525.25	2197.96	1688.56	1834.23	2215.48	2677.76
160.012	894.16	648.733	1128.28	920.851	1963.15	1137.47			30	326.499	822.427	1295.37	1824.33	1333.57	891.959	542.472	607.809	1522.84	2194.99	1691.26	1824.89	2210.47	2663.91
165.018	898.754	650.79	1126.06	916.69	1978.12	1141.26			35	325.409	824.407	1292.37	1819.84	1330.22	892.067	541.615	605.781	1522.32	2195.12	1686.67	1816.98	2201.13	2678.15
170.014	905.727	653.817	1124.96	913.11	1978.88	1137.81			40	325.654	828	1291.54	1821.02	1329.93	892.604	541.701	602.894	1521.67	2190.82	1682.33	1815.91	2208.37	2658.8
175.02	905.839	657.179	1124.88	910.473	1989.39	1163.47			45	322.922	824.149	1291.39	1818.21	1328.42	891.572	540.032	602.081	1520.18	2187.32	1684.46	1813.61	2200.45	2659.05
180.016	906.432	656.589	1121.12	915.444	1986.33	1155.22			50	324.677	826.028	1291.8	1810.09	1329.01	890.721	536.644	603.108	1517.88	2180.91	1685.46	1815.88	2201.47	2651.32
185.016	909.333	661.625	1123.71	910.313	1987.72	1162.61			55	325.8	823.832	1291.6	1815.11	1329.03	889.407	537.807	603.699	1515.55	2171.95	1678.95	1812.78	2211.74	2651.05
190.012	908.09	662.181	1119.71	912.161	1986.61	1167.16			60	326.142	824.791	1288.12	1811.87	1328.45	888.319	538.491	596.953	1515.06	2169.95	1678.93	1811.68	2204.56	2660.84
195.018	902.526	664.285	1113.52	909.608	1983.54	1174.04			65	325.417	825.568	1290.11	1809.95	1326.16	890.406	538.028	600.014	1512.09	2161.78	1680.06	1813.51	2180.03	2636.4
200.014	900.011	669.236	1108.48	913.18	1981.39	1174.41			70	327.17	823.509	1286.1	1808.31	1326.54	890.614	538.693	604.276	1508.41	2155.06	1682.08	1806.97	2185.59	2647.15
205.02	899.784	675.014	1102.77	915.277	1971.56	1189.83			75	324.319	826.773	1284.93	1805.14	1319.74	886.849	535.412	598.846	1504.48	2148.74	1682.93	1809.85	2192.45	2651
210.016	899.026	674.465	1100.09	919.225	1974.95	1195.35			80	323.231	824.491	1284.45	1808.64	1317.75	886.991	533.175	598.07	1505.26	2144.3	1681.29	1800.37	2191.27	2656.93
215.016	896.956	678.822	1099.83	916.954	1979.45	1203.93			85	322.432	822.886	1278.27	1803.38	1316.79	884.293	535.284	599.987	1503.18	2142.15	1680.28	1800.89	2191.87	2656.39
220.012	900.584	687.776	1092.35	915.177	1974.66	1208.63			90	320.749	819.093	1273.32	1797.36	1314.84	883.818	533.595	598.941	1499.85	2141.77	1677.55	1803.5	2178.23	2639.01
225.018	897.477	688.302	1087.19	914.84	1968.3	1210.82			95	317.603	816.542	1271.74	1795.93	1313.98	884.672	532.824	592.586	1493.7	2127.02	1677.55	1793.55	2186.59	2625.62
230.014	894.589	687.472	1080.97	916.346	1967	1227.44			100	318.541	814.98	1264.7	1788.2	1313.18	886.835	532.198	589.957	1493.08	2122.77	1671.24	1783.62	2181.16	2650.43
235.02	888.794	691.202	1076.6	915.161	1957.92	1222.91			105	321.753	814.531	1264.93	1780.59	1308.9	881.822	530.669	590.803	1494.46	2114.19	1663.92	1782.64	2182.11	2637.35
240.016	886.032	688.954	1074.34	911.053	1957.1	1227.44			110	321.614	815.017	1261.15	1778.19	1305.85	881.124	529.416	588.352	1493.1	2117.26	1664.07	1783.92	2183	2665.37
245.016	884.735	696.588	1071.12	912.765	1955.89	1232.47			115	323.786	815.139	1258.23	1769.95	1302.02	879.981	527.656	587.475	1492.32	2115.26	1660.31	1772.93	2191.09	2639.22
250.012	883.451	693.305	1067.11	908.208	1950.47	1227.44			120	326.41	766.65	1189.96	1617.01	1288.83	857.808	527.258	579.778	1391.55	2056.91	1646.38	1712.1	2220.11	2390.88	1 µM mACh
255.018	877.902	695.704	1063.98	916.515	1946.84	1235.83			125	336.733	651.328	1282.25	1551.52	1319.98	785.51	576.16	524.839	1468.01	1882.42	1741.25	1688.49	2266.1	2425.84
260.014	876.921	693.818	1064.92	918.633	1934.7	1235.55			130	340.539	640.771	1274.47	1479.08	1372.12	833.316	582.726	507.048	1498.84	1781.21	1742.01	1610.98	2273.84	2358.44
265.02	874.343	697.477	1059.45	919.717	1922.95	1235.93			135	347.168	634.224	1280.85	1477.81	1387.15	847.737	592.937	509.785	1490.15	1701.29	1711.58	1564.9	2283	2378.78
270.016	869.591	692.585	1052.28	913.21	1913.42	1227.95			140	347.055	634.333	1294.68	1481.51	1389.16	857.6	605.782	516.231	1495.21	1679.98	1682.4	1544.72	2280.04	2343.58
275.022	865.997	693.702	1051.87	916.872	1907.57	1223.08			145	351.967	631.443	1302.03	1486.12	1391.44	857.488	618.331	518.67	1497.92	1665.09	1659.98	1533.59	2291.51	2327.77
280.018	860.454	693.596	1041.67	914.891	1904.14	1231.8			150	353.877	635.31	1309.42	1487.45	1397.15	864.993	625.249	521.013	1502.1	1661.46	1645.87	1529.99	2291.6	2336.89
285.018	863.351	697.226	1043.41	910.183	1901.24	1232.86			155	352.79	635.676	1312.34	1493.98	1394.29	862.433	634.154	524.418	1500.48	1652.64	1635.75	1532.78	2279.48	2345.79
290.014	860.577	699.935	1042.15	907.549	1890.86	1229.39			160	352.037	632.916	1313.5	1489.52	1405.1	868.893	639.179	522.701	1502.1	1647.04	1624.3	1524.52	2283.5	2317.59
295.02	859.518	700.086	1035.66	914.141	1882.1	1238.17			165	348.035	634.294	1310.67	1492.94	1404.85	869.227	641.597	525.325	1503.61	1638.79	1617.29	1528.93	2280.02	2321.04
300.016	856.724	696.6	1035.5	913.638	1873.63	1230.81			170	351.736	634.534	1309.03	1497.1	1411.09	874.203	640.638	524.977	1504.85	1638.43	1608.14	1527.26	2273.62	2316.79
305.022	858.174	702.836	1031.03	915.409	1865.25	1228.05			175	349.472	632.087	1307.77	1502.49	1411.61	877.046	637.93	526.311	1510.92	1639.94	1603.56	1531.43	2273.4	2344.23
310.018	856.524	701.453	1025.92	911.694	1859.69	1235.77			180	349.45	636.444	1309.25	1512.32	1413.57	873.952	638.001	526.835	1507.12	1635.43	1598.63	1526.46	2285.96	2294.67
315.018	852.854	700.561	1028.08	902.338	1849.32	1238.83			185	348.722	634.807	1316.82	1513.59	1413.44	871.293	636.359	527.706	1503.75	1633.3	1593.8	1531.68	2277.39	2309.8
320.014	852.499	702.26	1022.99	908.573	1843.5	1243.14			190	350.481	638.033	1318.53	1521.57	1413.51	869.847	633.528	532.093	1506.75	1630.26	1589.8	1524.58	2267.84	2314.46
325.02	848.711	702.274	1017.28	905.647	1843.64	1243.46			195	347.749	640.285	1322.83	1528.56	1412.67	871.084	632.5	528.667	1504.46	1628.56	1587.89	1526.62	2274.52	2315.19
330.016	847.761	698.888	1019.07	906.009	1842.63	1245.3			200	348.154	641.415	1320.2	1526.95	1410.67	868.645	639.826	535.006	1507.98	1631.12	1583.9	1526	2265.07	2324.62
335.022	841.577	697.098	1019.91	904.683	1833.73	1242.99			205	346.785	642.008	1319.31	1525.99	1409.09	870.221	637.761	533.71	1508.61	1623.17	1581.37	1525.26	2278.8	2321.23
340.018	837.918	696.932	1018.93	903.751	1826.9	1245.28			210	348.629	640.731	1320.38	1529.96	1406.8	868.227	635.96	533.568	1509.43	1628.58	1579.02	1532.8	2272.53	2320.69
345.018	836.749	698.69	1017.92	909.201	1811.43	1241.68			215	350.323	641.499	1316.67	1532.28	1399.52	864.742	632.99	531.47	1511.4	1632.46	1576.22	1523.52	2256.79	2318.7
350.014	834.868	692.071	1015.76	909.661	1806.43	1232.47			220	351.116	644.823	1317.35	1534.79	1398.03	860.003	634.947	532.837	1501.98	1623.8	1576.97	1523.58	2271.49	2317.15
355.02	838.082	698.878	1015.73	908.252	1799.47	1237.54			225	350.599	646.662	1319.53	1540.02	1398.21	865.128	629.93	532.816	1503.87	1625.44	1573.7	1524.6	2283.14	2323.73
360.016	832.469	696.046	1011.9	911.827	1796.75	1241.2			230	348.783	644.986	1320.79	1539.94	1396.43	860.676	624.586	528.274	1500.06	1629.33	1576.17	1531.06	2272.78	2321.77
365.022	830.623	694.37	1008.83	912.6	1789.07	1236.28			235	347.485	648.537	1320.26	1542.37	1396.54	860.117	621.029	529.095	1503.85	1626.56	1575.77	1526.18	2273.76	2327.28
370.018	824.984	688.754	1005.09	903.952	1805.57	1203.06	10 µM mACh		240	346.335	644.349	1315.43	1541.07	1392.75	860.214	620.114	527.93	1499.51	1622.68	1577.67	1526.8	2275.22	2341.07
375.018	827.85	679.834	1007.09	895.742	1820.67	1190.21			245	344.394	647.648	1314.31	1544.86	1390.23	859.78	622.034	531.603	1497.62	1621.27	1576.83	1530.15	2276.67	2324.11
380.014	825.099	681.647	1012.84	890.313	1819.2	1198.7			250	344.605	647.863	1324.53	1565.91	1386.3	860.861	616.014	527.867	1494.45	1621.88	1573.35	1529.77	2273.01	2332.74
385.02	822.514	679.563	1015.89	896.704	1796.37	1187.3			255	345.449	647.414	1321.89	1565.14	1384.38	862.003	619.709	528.704	1495.3	1619.94	1571.46	1531.39	2271.21	2347.02
390.016	818.253	680.628	1017.6	899.243	1795.64	1185.47			260	341.408	647.097	1318.37	1559.62	1382.83	861.437	622.456	533.378	1495.71	1616.05	1573.57	1528.31	2255.87	2345.57
395.022	822.139	686.407	1018.82	902.475	1783.13	1187.1			265	341.134	648.873	1316.72	1557.99	1380.99	857.329	623.82	532.762	1496.1	1624.22	1568.96	1521.47	2267.12	2356.76
400.018	822.361	687.279	1015.34	895.478	1775.18	1177.72			270	342.697	651.922	1317.4	1556.88	1377.31	860.475	621.311	536.447	1495.27	1622.66	1567.65	1527.23	2247.43	2333.32
405.018	821.166	687.332	1019.14	895.043	1769.91	1174.91			275	345.629	652.96	1311.18	1552.22	1378.25	862.571	619.057	534.494	1490.4	1614.54	1567.11	1524.63	2254.68	2323.21
410.014	811.685	685.006	1013.03	899.815	1762.93	1181.59			280	340.953	651.671	1313.58	1554.21	1372.79	858.778	614.661	533.522	1490.88	1611.21	1565.2	1525.5	2254.11	2312.2
415.02	810.764	682.623	1012.83	895.12	1759.12	1182.31			285	342.535	653.682	1313.05	1555.77	1374.25	856.44	615.187	537.026	1489.62	1616.56	1566.88	1527	2256.69	2335.18
420.016	810.658	682.803	1014.07	891.542	1757.9	1179.48			290	341.458	655.996	1309.79	1554.33	1372.21	857.267	613.806	537.575	1491.37	1616.02	1562.31	1519.23	2249.02	2359.39
425.022	807.8	683.426	1011.43	899.871	1758.64	1189.48			295	338.752	652.261	1308.72	1555.32	1373.39	858.179	611.127	539.075	1488.25	1615.69	1564.44	1523.65	2250.41	2354.37
430.018	807.872	684.254	1009.03	894.939	1750.35	1189.06			300	339.063	650.899	1305.72	1552.43	1370.5	863.256	607.4	539.144	1488.04	1608.43	1564.74	1526.12	2243.28	2321.39
435.018	805.175	686.706	1005.96	893.291	1754.51	1193.32			305	344.178	653.378	1305.6	1553.41	1375.45	863.609	607.142	539.681	1488.51	1608.58	1561.32	1518.95	2248.89	2319.31
440.014	805.535	687.039	1002.79	895.943	1759.73	1189.46			310	341.65	652.357	1304.68	1551.99	1373.4	862.908	607.11	536.274	1489.32	1609.12	1559.83	1519.67	2250.94	2333.58
445.02	801.368	683.585	1005.23	898.084	1758.05	1190.22			315	343.888	649.11	1302.67	1550.02	1371.77	861.886	603.215	534.877	1482.78	1606.58	1557.17	1519.21	2241.06	2340.73
450.016	803.351	688.095	999.466	896.112	1753.66	1200.8			320	342.497	648.597	1296.73	1549.95	1364.33	859.774	600.823	536.571	1484.52	1609.84	1556.37	1514.72	2241.59	2359.55
455.022	801.155	684.891	1002	895.758	1750.6	1197.42			325	340.128	650.686	1299.64	1546.95	1367.99	858.875	598.166	536.567	1481.15	1602.23	1556.78	1518.28	2237.73	2324.61
460.018	799.056	683.842	995.193	889.515	1748.58	1203.7			330	337.96	650.25	1295.73	1544.98	1360.88	860.822	595.327	533.394	1475.64	1597.84	1555.32	1518.84	2236.84	2332.14
465.018	793.481	682.594	993.11	888.449	1743.43	1192.82			335	338.857	645.924	1296	1546.03	1358.24	857.688	595.163	536.726	1474.53	1601.42	1552.82	1512.51	2237.2	2345.51
470.014	798.681	683.22	989.003	893.815	1739.64	1199.95			340	337.878	647.065	1290.38	1542.55	1352.85	858.724	593.152	536.005	1470.51	1597.92	1555.17	1519.82	2236.61	2371.04
475.02	797.978	688.663	992.19	892.582	1737.76	1201.45			345	336.448	643.612	1287.92	1538.43	1347.25	855.998	589.087	534.105	1466.82	1595.73	1554.38	1516.52	2220.98	2322.95
480.016	796.371	689.784	989.927	890.242	1741.97	1208.9			350	337.138	646.717	1283.12	1532.61	1341.82	856.11	585.509	532.41	1462.41	1587.87	1555.98	1510.79	2225.41	2298.36
485.022	795.812	690.151	985.636	891.4	1743.2	1209.03			355	336.245	644.863	1278.51	1527.06	1339.3	853.785	582.311	534.114	1461.66	1589.65	1554.9	1507.81	2232.66	2326.38
490.018	791.677	689.324	981.454	894.271	1739.72	1206.33			360	337.466	644.005	1279.54	1530.18	1336.15	856.527	582.594	533.65	1457.9	1588.51	1555.62	1515.5	2213.49	2318.15
495.018	788.465	687.962	979.924	891.969	1735.46	1207.2			365	336.813	642.122	1278.29	1529.06	1336.58	853.208	585.409	533.5	1453.85	1583	1555.42	1506.11	2224.7	2326.41
500.014	791.199	690.151	975.434	886.174	1728.92	1208.97			370	335.178	638.974	1259.48	1526.08	1314.51	850.137	519.419	470.329	1441.13	1586.05	1549.57	1510.96	2299.43	2286.09	10 µM mACh
505.02	791.965	691.742	973.932	889.898	1725	1206.45			375	338.254	626.86	1255.88	1497.92	1348.99	849.424	593.977	535.573	1483.39	1525.75	1582.97	1542.26	2268.25	2342.57
510.016	788.039	692.251	976.231	892.012	1721.2	1204.34			380	335.81	627.139	1249.27	1491.52	1356.77	853.52	591.695	536.859	1492.73	1519.39	1578.8	1525.49	2250.22	2329.35
515.022	789.618	692.86	973.853	884.716	1719.12	1201.07			385	332.563	623.248	1251.78	1494.35	1349.56	854.038	584.398	532.158	1517.95	1526.19	1572.6	1510.58	2245.79	2326.44
520.018	784.76	695.956	971.887	892.611	1714.94	1201.65			390	333.211	619.709	1251.59	1492.79	1350.17	856.921	584.391	533.591	1530.04	1534.82	1561.57	1508.16	2250.31	2302.59
525.018	784.697	693.589	970.258	888.385	1715.57	1206.53			395	333.928	622.172	1254.56	1502.96	1348.96	858.686	582.659	534.68	1531.47	1533.05	1558.37	1504.17	2246.5	2294.39
530.014	779.954	690.301	967.329	890.05	1705.78	1204.59			400	333.133	623.604	1257.22	1504.26	1351.41	860.476	585.072	534.43	1540.36	1531.9	1548.99	1495.61	2227.1	2284.46
535.02	777.701	688.911	966.613	885.96	1695.97	1204.08			405	335.549	621.608	1257.74	1502.75	1354.45	864.103	586.746	534.202	1541.63	1529.57	1544.85	1490.72	2229	2272.54
540.016	779.438	693.837	967.251	886.117	1695.69	1199.87			410	331.843	623.23	1259.27	1507.09	1358.35	864.809	590.923	531.319	1541.16	1527.69	1544.31	1494.39	2222.63	2274.61
545.022	777.175	688.649	961.677	882.198	1695.95	1197.04			415	331.835	620.561	1259.63	1502.94	1358.94	860.894	592.74	535.623	1541.91	1531.98	1542.59	1490.88	2213.35	2294.87
550.018	779.071	688.768	960.305	879.842	1691.2	1199.62			420	325.833	620.131	1258.24	1502.34	1358.05	862.03	592.359	536.162	1541.69	1524.99	1543.9	1488.81	2208.79	2280.32
555.018	775.072	688.454	962.093	880.395	1686.93	1207.24			425	324.245	620.021	1257.97	1503.32	1353.08	860.957	592.273	536.892	1543.33	1526.57	1540.02	1486.91	2198.52	2276.17
560.014	777.433	690.851	957.89	886.723	1685.06	1205.47			430	327.022	621.018	1258.25	1502.13	1353.72	860.271	590.022	540.086	1544.79	1534.06	1535.1	1484.21	2200.68	2269
565.02	773.176	688.814	957.111	882.757	1687.33	1196.6			435	326.414	620.919	1259.33	1504.75	1353.43	862.23	595.505	546.147	1545.05	1534.56	1531.39	1484.42	2198.38	2261.87
570.016	772.019	686.63	952.222	880.849	1676.81	1207.69			440	326.597	623.446	1260.31	1500.32	1353.91	857.84	597.832	546.408	1541.55	1534.05	1529.74	1486.32	2189.34	2278.95
575.022	769.461	684.164	954.074	883.134	1676.64	1199.74			445	328.971	621.507	1260.87	1504.71	1354.3	860.11	600.103	547.465	1538.8	1534.85	1528.94	1482.85	2198.85	2262.69
580.018	771.935	682.725	950.337	879.104	1673.82	1199.5			450	325.576	626.747	1260.77	1508.93	1348.66	855.94	600.278	549.937	1535.91	1535.88	1529.79	1487.99	2200.42	2269.72
585.018	772.064	682.185	950.02	881.116	1680.2	1202.75			455	328.399	626.229	1259.64	1505.04	1344.45	851.085	598.02	550.62	1532.52	1531.3	1525.4	1484.45	2191	2282.48
590.014	769.071	684.032	946.846	881.637	1669.45	1198.45			460	327.757	624.195	1254.21	1505.13	1342.22	847.393	603.117	554.247	1532.58	1536.14	1525.17	1478.55	2190.41	2263.39
595.02	769.678	681.84	949.305	888.835	1667.07	1203.12			465	328.778	624.39	1259.65	1506.74	1339.3	848.846	599.518	555.506	1530.91	1534.17	1523.46	1481.8	2188.47	2261.33
600.016	768.155	680.848	950.262	882.751	1672.11	1204.17			470	326.131	623.431	1259.96	1508.4	1340.28	847.12	596.851	553.665	1529.88	1536.58	1523.98	1481.2	2189.71	2261.4
605.022	767.029	682.297	946.632	885.156	1661.43	1197.89			475	326.911	626.777	1260.91	1509.1	1339.93	849.575	601.901	559.086	1530.99	1539.61	1518.88	1485.14	2182.14	2267.56
610.018	768.553	678.47	943.159	883.65	1659.4	1192.84			480	325.332	629.356	1258.44	1505.82	1336.18	846.68	596.363	555.626	1526.6	1544.39	1523.51	1483.46	2180.22	2274.07
615.018	765.79	685.114	942.925	879.371	1655.19	1198.31			485	323.805	625.888	1255.42	1510.97	1337.21	846.393	596.417	552.677	1526.17	1542.36	1521.93	1484.9	2172.98	2254.32
620.014	765.058	682.749	936.845	877.515	1654.32	1199.56			490	326.833	630.621	1255.66	1508.53	1336.79	845.417	593.378	555.401	1527.56	1543.17	1521.73	1487.1	2175.4	2290.59
Timeseries 3									495	324.918	628.626	1257.68	1511.32	1335.86	849.288	593.853	553.957	1527.6	1542.35	1522.17	1484.68	2171.76	2258.48
0	628.027	759.543	819.348	1092.73	1558.09	1389.58			500	322.187	630.063	1254.94	1512.04	1330.97	844.361	590.652	553.814	1519.82	1545.41	1520.4	1486.09	2165.99	2263.57
5.016	628.487	757.322	816.254	1084.6	1553.35	1381.58			505	323.291	633.462	1255.95	1515.34	1323.45	844.058	589.459	553.191	1518.37	1543.96	1522.98	1481.84	2163.76	2276.03
10.012	627.087	753.553	814.265	1073.83	1551.38	1382.51			510	325.676	629.824	1254.71	1511.16	1318.51	839.459	588.924	552.683	1516.21	1541.82	1521.04	1484.25	2169.93	2267.69
15.018	626.742	749.409	812.649	1073.57	1551.62	1379.95			515	325.008	630.351	1254.3	1513.23	1314.16	840.978	585.759	551.356	1510.73	1546.48	1522.42	1484.71	2162.79	2260.43
20.014	625.671	746.865	810.81	1076.79	1554.22	1376.6			520	323.627	628.558	1254.3	1513.58	1315.97	843.751	587.073	550.975	1507.99	1548.28	1520.63	1486.48	2174.28	2259.68
25.024	625.981	750.702	811.096	1073.36	1547.31	1374.37			525	321.616	629.722	1256.82	1518.97	1315.39	842.577	585.423	550.597	1507.88	1548.48	1517.03	1483.02	2166.41	2269.02
30.02	627.623	748.385	810.051	1072.04	1551.51	1366.61			530	324.517	631.756	1254.86	1514.9	1311.44	843.859	583.239	547.223	1504.51	1547.69	1517.43	1481.12	2172.28	2258.18
35.02	628.595	748.095	804.7	1066.35	1549.24	1371.63			535	320.711	633.617	1255.32	1516.72	1310.05	843.175	582.643	547.338	1501.79	1549.56	1519.27	1485.27	2179.3	2254.9
40.016	624.643	744.27	804.711	1064.34	1548.65	1366.63			540	322.93	634.706	1253.96	1512.83	1309.38	844.526	581.648	549.56	1500.27	1546.13	1512.72	1478.44	2181.03	2249.45
45.016	623.86	747.105	805.479	1059.07	1545.62	1373.96			545	323.237	635.723	1251.88	1519.04	1307.47	841.883	583.364	545.863	1498.18	1549.4	1515.25	1480.89	2181.82	2289.28
50.012	629.101	745.564	806.212	1060.12	1544.92	1374.17			550	323.345	633.208	1247.36	1516.27	1302.16	837.739	583.034	549.117	1494.62	1546.33	1516.21	1480.52	2177.83	2235.65
55.018	625.88	744.395	801.629	1060.63	1543.3	1374.75			555	327.021	634.066	1247.15	1515.01	1296.82	839.784	585.29	550.86	1494.32	1541.43	1513.18	1475.8	2173.37	2276.64
60.014	623.155	747.497	803.469	1063.71	1544.54	1379.84			560	322.742	633.457	1247.99	1515.44	1298.07	840.417	586.907	553.15	1490.39	1542.17	1515.48	1475.13	2178.7	2266.26
65.024	622.619	748.798	801.667	1057.79	1535.31	1358.87			565	320.369	633.201	1247.5	1519.52	1297.14	839.875	589.784	551.348	1490.36	1548.58	1509.8	1477.15	2176.25	2251.9
70.019	624.435	747.762	796.73	1051.52	1533.04	1366.22			570	323.445	633.298	1249.81	1519.07	1298.33	839.174	591.209	552.341	1490.7	1549.48	1514.42	1480.78	2181.89	2244.93
75.02	621.922	742.693	798.561	1059.66	1536.36	1372.52			575	323.272	631.207	1248.21	1513.87	1294.61	840.53	589.347	557.388	1488.73	1539.28	1511.16	1472.91	2179.82	2279.31
80.015	622.03	744.113	799.178	1058.14	1535.4	1358.58			580	322.557	633.137	1245.41	1511.49	1293.58	838.61	587.802	556.346	1485.52	1542.47	1511.07	1476.43	2177.17	2270.77
85.016	622.709	741.385	793.999	1055.58	1531.69	1361.6			585	319.151	634.584	1236.11	1507.11	1292.44	839.45	584.896	555.592	1484.4	1540.61	1510.21	1472.67	2181.81	2257.47
90.011	616.868	736.739	801.196	1063.26	1523.89	1367.43			590	321.56	633.549	1234.96	1503.6	1286.29	841.603	585.463	557.526	1480.34	1540.64	1512.34	1474.54	2182.02	2270.24
95.018	617.71	736.277	801.143	1066.89	1519.06	1350.26			595	317.332	633.6	1236.98	1502.73	1283.6	840.468	581.192	554.831	1474.72	1536.34	1508.2	1472.17	2180.61	2251.58
100.013	616.178	733.972	801.88	1064.01	1525.51	1347.55			600	316.301	634.881	1234.72	1494.96	1282.08	838.797	579.009	553.426	1470.24	1532.11	1507.91	1470.31	2182.37	2261.22
105.024	617.511	735.072	799.901	1070.53	1518.41	1348.77			605	316.026	633.943	1229.73	1491.87	1280.47	840.069	579.773	552.59	1469	1532.4	1503.03	1466.59	2177	2292.05
110.019	615.361	735.178	803.536	1059.11	1516.42	1350.16			610	317.291	633.037	1225.8	1487.62	1273.32	835.356	575.047	553.363	1464.58	1528.02	1501.57	1460.47	2173.87	2271.77
115.02	610.982	732.539	802.578	1064.93	1514.9	1349.46			615	315.916	632.806	1219.2	1486.77	1270.14	833.642	580.849	554.114	1463.77	1524.07	1498.18	1461.51	2159.5	2287.86
120.015	610.313	692	802.012	1063.25	1517.6	1167.94	1 µM mACh		620	319.831	623.543	1229.99	1508.84	1316.87	875.84	559.516	526.02	1469.97	1578.84	1494.9	1490.62	2182.9	2196.09	3 µM ionomycin
125.016	567.998	565.023	903.318	904.4	1534.4	1087.88			625	331.485	578.907	1291.81	1494.24	1319.65	847.032	631.276	499.406	1538.45	1480.54	1496.21	1426.39	2333.93	2160.45
130.011	564.805	550.313	917.525	905.152	1562.07	1089.51			630	352.049	534.916	1353.37	1421.03	1336.83	808.664	698.023	474.372	1673.55	1415.71	1644.78	1387.54	2512.2	2074.24
135.018	564.08	543.084	920.429	907.762	1562.55	1086.15			635	371.52	499.893	1437.36	1345.48	1361.96	775.958	771.537	459.454	1797.39	1354.5	1813.3	1353.22	2777.01	1948.36
140.013	572.684	543.205	926.418	908.416	1576.22	1096.13			640	391.199	468.75	1522.47	1287.37	1389.33	748.567	818.74	446.712	1900.09	1299.23	1996.47	1310.19	3077.71	1872.27
145.023	575.737	541.447	935.696	909.787	1587.28	1100.72			645	409.101	442.821	1606.91	1242.18	1408.85	732.364	852.701	432.314	1994.02	1253.78	2177.74	1270.11	3373.84	1774.36
150.019	580.715	543.197	938.163	904.673	1590.89	1103.51			650	424.186	422.3	1697.96	1202.63	1434.64	721.424	874.525	419.422	2075.36	1219.17	2339.63	1228.93	3658.27	1683.36
155.019	585.357	545.466	934.508	905.887	1592.54	1100.55			655	438.344	407.069	1796.08	1171.59	1453.23	707.842	881.54	403.804	2147.77	1180.59	2485.66	1182.89	3912.65	1616.16
160.015	588.54	543.991	937.024	897.481	1598.69	1108.63			660	446.835	395.127	1899.2	1136.41	1467.92	700.669	892.186	400.592	2199.74	1149.45	2614.02	1148.27	4069.21	1548.54
165.015	591.518	548.563	935.264	897.296	1598.66	1120.39			665	454.708	382.148	2004.93	1113.86	1483.69	686.576	903.476	390.937	2253.78	1122.73	2730.57	1116.59	4215.79	1482.37
170.011	594.111	554.019	932.16	894.883	1594.72	1117.07			670	461.833	374.799	2100.14	1089.23	1504.33	679.075	901.341	385.312	2303.94	1101.39	2833.85	1089.36	4340.4	1426.33
175.017	597.976	558.665	933.178	892.003	1585.04	1123.08			675	468.082	370.674	2189.93	1063.02	1524.77	669.315	902.656	379.61	2353.3	1084.06	2926.37	1061.07	4415.39	1415.19
180.013	601.081	562.394	932.13	901.637	1573.69	1118.18			680	468.574	361.825	2277.88	1042.44	1549.9	658.685	900.665	371.477	2399.51	1064.87	3006.36	1046.17	4501.91	1380.03
185.023	601.064	566.619	927.794	896.997	1564.23	1123.26			685	471.549	356.148	2356.46	1020.7	1571.89	651.623	899.905	365.924	2436.76	1056.74	3080.65	1022	4599.06	1367.8
190.019	600.757	570.247	925.024	891.52	1555.12	1122.55			690	475.066	355.074	2432.6	999.527	1597.28	646.359	899.11	360.832	2469.95	1039.38	3151.46	1003.79	4678.72	1353.24
195.019	604.281	575.945	925.856	894.508	1554.76	1125.92			695	475.783	349.676	2506.02	983.47	1613.02	637.35	899.033	356.808	2498.7	1024.71	3218.77	993.214	4718.31	1328.93
200.015	607.45	580.592	918.764	890.337	1552.07	1133.01			700	477.8	349.741	2579.09	971.904	1631.71	633.641	896.534	353.039	2529.25	1011.06	3284.02	978.166	4760.63	1289.67
205.015	610.66	586.408	918.199	891.647	1554.9	1137.07			705	477.668	347.692	2642.44	955.024	1646.3	628.751	893.476	349.871	2554.4	1002.36	3337.55	971.447	4809.71	1269.46
210.011	612.303	588.259	918.058	893.724	1553.58	1145.19			710	477.216	344.115	2697.52	942.811	1660.04	617.44	893.119	345.308	2577.38	992.276	3392.21	956.942	4811.33	1273.26
215.017	613.73	592.471	914.11	885.596	1566.18	1150.14			715	479.875	344.46	2750.07	923.264	1672.85	607.965	889.698	341.815	2606.44	985.734	3439.56	947.682	4848.43	1268.59
220.013	612.544	591.813	911.746	893.936	1560.01	1159.97			720	481.585	345.7	2806.13	915.553	1680.51	602.896	891.538	339.984	2624.56	974.876	3482.86	937.289	4831.99	1253.21
225.023	609.987	596.091	909.43	889.876	1563.68	1165.62			725	482.542	343.191	2852.61	907.247	1690.04	601.031	893.136	333.566	2644.48	965.818	3517.79	930.569	4870.55	1239.17
230.018	610.148	598.425	907.369	894.701	1562.43	1161.97			730	480.877	340.573	2901.67	901.897	1705.78	595.645	894.341	334.392	2657.15	964.332	3560.48	921.378	4878.72	1231.77
235.019	610.652	599.22	904.308	891.622	1555.62	1171.65			735	479.528	341.692	2948.46	891.219	1725.59	596.709	895.097	328.005	2671.06	956.42	3594.18	917.767	4897.01	1242.59
240.014	609.872	600.307	905.696	892.899	1559.57	1168.45			740	479.315	339.775	2984.66	887.233	1738.07	594.107	894.297	328.606	2685.27	946.254	3626.42	908.47	4903.62	1218.12
245.015	607.581	601.179	901.874	900.655	1551.28	1170.82			745	484.239	340.732	3029.84	881.197	1745.87	593.235	893.742	326.259	2705.6	947.108	3656.9	901.157	4907.01	1226.88
250.01	609.672	606.038	900.356	895.907	1550.2	1178.28			750	487.651	341.935	3078.15	876.843	1756.53	585.659	893.442	325.842	2715.99	942.181	3683.83	899.93	4910.6	1221.01
255.017	610.261	607.481	894.65	892.762	1546.45	1174.36			755	485.269	340.885	3102.61	868.864	1764.76	581.801	892.585	324.732	2727.67	940.843	3715.63	892.399	4913.4	1223.62
260.012	608.797	605.471	894.069	898.224	1539.82	1182.73			760	485.656	340.002	3126.39	862.818	1770.53	576.896	897.337	327.801	2735.9	932.625	3737.25	886.402	4911.19	1204.51
265.023	607.931	606.46	892.377	893.492	1542.57	1175.44			765	484.681	341.547	3157.23	859.125	1781.78	571.098	899.992	327.076	2740.62	931.086	3756.32	883.184	4903.65	1192.03
270.018	607.148	607.829	893.813	891.443	1533.77	1182.55			770	485.298	338.777	3194.54	860.205	1792.73	569.642	904.619	327.202	2746.3	927.224	3775.64	881.737	4912.74	1191.71
275.019	605.94	607.314	889.784	898.05	1529.76	1181.42			775	481.505	338.005	3214.24	853.569	1799.1	567.267	896.904	323.049	2753.77	928.113	3796.25	875.988	4904.78	1201.46
280.014	601.644	606.3	890.096	900.107	1525.93	1174.21			780	479.329	334.334	3234.06	846.198	1805.79	566.131	897.31	322.054	2761.71	925.527	3817.51	875.177	4895.83	1183.55
285.024	598.223	603.834	892.146	905.268	1522.5	1175.43			785	481.233	335.861	3249.38	834.383	1814.21	560.923	893.601	321.736	2764.94	918.931	3833.34	867.715	4877.43	1184.66
290.01	599.188	607.473	889.351	907.036	1517.22	1173.82			790	484.751	337.629	3264.83	830.235	1828.42	560.18	895.596	323.724	2764.85	917.742	3851.92	865.727	4877.73	1154.06
295.017	599.225	607.984	887.262	902.986	1514.63	1167.61			795	484.31	337.678	3267.84	820.028	1835.43	556.888	892.445	321.634	2770.8	916.077	3864.7	859.84	4845.99	1175.12
300.012	596.409	608.077	888.236	914.868	1514.2	1177.84			800	483.84	335.405	3278.34	812.111	1847.88	556.477	892.149	320.292	2768.81	914.401	3878	859.02	4848.59	1165.84
305.019	594.833	607.187	885.771	906.905	1509.75	1175.18			805	480.973	333.761	3287.39	807.378	1856.6	553.905	898.514	318.273	2774.45	910.641	3890.84	857.667	4814.88	1159.25
310.014	598.724	606.829	884.772	905.564	1503.12	1176.59			810	477.128	332.727	3291.47	800.156	1860.41	553.61	900.983	317.578	2770.2	907.167	3898.91	852.065	4805.71	1161.58
315.024	596.733	608.117	882.467	902.995	1504.21	1179.31			815	476.55	332.924	3298.44	790.303	1863.07	550.642	901.143	320.763	2771.84	906.321	3909.81	853.802	4796.7	1146.07
320.01	595.828	611.531	883.841	912.206	1502.96	1176.43			820	482.539	333.454	3303.9	788.344	1864.53	548.931	899.646	319.853	2768.76	904.76	3917.54	846.372	4775.35	1148.68
325.017	595.265	611.544	879.547	908.644	1497.28	1173.19			825	480.106	332.931	3304.72	781.065	1866.84	547.174	905.893	321.012	2781.17	906.154	3923.72	846.934	4759.59	1154.42
330.012	598.299	609.749	875.083	910.004	1489.69	1166.98			830	478.389	333.987	3309.64	778.708	1866.39	544.898	910.468	318.839	2775.63	902.681	3932.48	845.455	4740.01	1154.49
335.019	594.017	609.707	875.451	907.47	1487.06	1177.07			835	480.045	333.068	3313.16	771.15	1870.88	543.991	909.735	317.699	2769.41	900.736	3934.35	835.759	4722.62	1130.49
340.014	593.32	613.351	876.522	906.197	1477.44	1171.26			840	474.922	331.865	3313.14	764.832	1873.56	542.029	907.919	319.19	2762.47	896.467	3932.14	829.924	4694.51	1137.07
345.024	591.006	607.917	873.307	910.216	1474.09	1168.8			845	475.583	329.629	3317.23	763.562	1877.77	540.163	907.258	318.669	2762.92	897.459	3931.68	829.697	4685.75	1117.98
350.01	591.528	607.705	870.667	902.673	1469.17	1164.03			850	471.767	329.679	3324.34	760.684	1879.67	540.328	903.489	315.624	2765.21	895.514	3929.08	825.822	4670.19	1127.8
355.017	588.776	607.847	868.677	907.362	1463.24	1167.55			855	471.934	330.702	3313.03	750.286	1885.44	542.852	899.601	318.854	2759.16	894.618	3918.71	827.812	4660.94	1121.34
360.012	584.416	609.036	864.189	901.972	1460.02	1163.63			860	474.149	330.51	3316.47	750.064	1893.15	540.092	899.909	316.084	2756.19	891.7	3916.95	821.072	4631.95	1111.04
365.019	582.532	605.435	864.265	903.414	1451.93	1161.36			865	473.857	330.201	3316.35	747.304	1896.02	540.995	898.682	316.582	2749.93	891.764	3912.22	821.178	4588.06	1107.04
370.014	583.428	602.989	856.201	898.656	1456.34	1154.32	10 µM mACh		870	469.91	332.475	3313.47	739.788	1274.23	451.575	896.238	311.516	2744.78	886.415	3911.12	818.887	4553.47	1118.54
375.024	586.442	593.986	866.905	903.043	1466.3	1156.91
380.01	583.143	594.041	866.533	891.671	1470.44	1151.17
385.017	579.533	593.773	872.081	895.346	1458.4	1159.62
390.012	576.205	594.495	874.37	893.732	1455.87	1152.92
395.019	576.86	595.066	874.444	894.376	1446.05	1145.1
400.014	575.494	595.978	876.336	901.006	1439.79	1149.98
405.024	576.13	597.482	878.778	895.566	1441.09	1147.98
410.01	573.967	595.602	877.256	895.39	1439.63	1146.62
415.017	575.057	597.392	872.993	895.819	1427.82	1150.45
420.012	573.776	595.721	877.142	902.679	1431.41	1156.94
425.019	575.235	598.147	873.517	896.311	1428.19	1142.08
430.014	573.846	593.112	874.076	910.061	1429.87	1146.63
435.024	574.492	596.51	871.295	905.956	1430.41	1147.74
440.01	575.062	597.736	870.515	904.719	1434.57	1151.81
445.017	573.302	595.167	866.848	901.722	1431.64	1152.82
450.012	577.539	596.88	864.66	905.768	1430.55	1149.3
455.019	576.631	600.422	867.4	900.877	1427.69	1147.27
460.014	575.116	601.458	859.882	904.104	1427.57	1154.45
465.024	576.034	598.537	858.056	901.46	1427.78	1158.91
470.01	575.955	598.919	859.669	900.298	1427.06	1161.12
475.017	569.482	593.87	856.048	899.283	1428.73	1159.23
480.012	572.355	593.902	855.851	903.963	1423.05	1148.24
485.019	571.196	598.758	851.505	904.826	1420.02	1153.25
490.014	571.979	594.902	849.77	901.391	1422.28	1157.5
495.024	571.566	597.118	848.814	898.414	1419.61	1164.1
500.01	571.832	592.423	844.124	895.771	1415.75	1157.46
505.017	571.182	596.557	840.643	904.22	1412.68	1158.03
510.012	570.08	593.678	844.041	899.995	1404.57	1150.51
515.019	566.333	593.551	838.614	893.348	1412.03	1151.51
520.014	568.175	591.437	843.571	896.108	1409.22	1142.97
525.024	565.749	592.662	835.384	896.139	1411.78	1147.75
530.01	566.653	593.683	834.489	892.816	1405.5	1148.62
535.017	566.499	591.004	835.763	900.324	1410.65	1157.33
540.012	566.123	593.351	835.539	892.014	1410.63	1149.3
545.019	566.528	590.865	838.68	896.141	1413.73	1148.41
550.014	564.683	592.149	835.079	892.676	1405.33	1143.98
555.024	565.703	595.304	835.43	894.582	1402.94	1139.59
560.01	564.107	593.322	831.12	896.463	1403.42	1148.16
565.017	561.736	591.147	834.916	891.817	1398.46	1148.15
570.012	559.615	593.696	833.208	896.53	1393.33	1142.24
575.019	558.244	587.133	832.034	895.188	1391.48	1143.8
580.014	559.91	591.099	827.45	887.651	1389.49	1141.37
585.024	561.747	588.385	826.465	892.348	1381.14	1142.2
590.01	558.675	586.813	827.407	889.599	1376.7	1137.34
595.017	556.815	582.494	822.435	891.363	1374.78	1139.2
600.012	555.853	587.861	821.299	889.57	1370.55	1132.06
605.019	554.206	581.347	822.142	896.794	1366.33	1130.29
610.014	553.371	584.423	819.003	894.559	1364.76	1133.31
615.024	550.396	582.061	820.269	893.296	1362.69	1130.46
620.01	558.175	578.652	817.052	883.868	1411.31	1123.82	3 µM Ionomycin
625.017	604.955	553.564	885.354	822.8	1489.13	1085.53
630.012	679.247	513.587	956.768	762.965	1576.32	1032.04
635.022	764.333	481.583	1019.84	719.429	1651.43	987.002
640.018	819.418	459.4	1095.77	678.697	1723.02	938.729
645.018	848.258	434.915	1176.21	646.89	1789.22	907.287
650.014	877.553	415.783	1240.53	624.495	1846.43	871.085
655.024	894.082	403.12	1294.56	598.23	1904.19	851.167
660.02	903.59	386.279	1335.07	578.462	1959.17	828.22
665.02	918.442	374.745	1374.92	562.076	2015.38	810.532
670.016	927.793	363.84	1413.34	544.839	2063.25	784.232
675.016	940.01	359.175	1445.8	533.254	2110.3	775.094
680.012	954.105	351.213	1479.32	527.465	2148.61	755.027
685.018	966.936	345.556	1518.42	518.062	2186.88	739.777
690.014	976.966	344.155	1545.31	513.414	2239.05	726.273
695.024	990.603	339.756	1574.97	506.184	2272.74	718.718
700.019	1002.59	338.692	1609.81	505.984	2315.98	704.16
705.02	1016.12	335.412	1631.53	498.449	2344.63	699.461
710.015	1026.02	332.39	1654.78	499.34	2380.04	685.15
715.016	1041.28	334.548	1676.37	493.791	2417.39	676.777
720.011	1047.13	329.349	1702.02	496.158	2433.72	672.234
725.018	1057.5	333.378	1719.86	493.033	2463.05	662.538
730.013	1066.62	331.785	1737.92	491.092	2485.27	658.768
735.024	1072.77	329.503	1757.49	490.49	2497.23	650.908
740.019	1076.29	328.28	1779.28	488.482	2510.28	650.284
745.02	1076.12	325.069	1796.36	487.301	2513.32	640.872
750.015	1085.96	329.525	1813.06	488.627	2522.97	636.829
755.016	1092.48	330.219	1826.27	491.142	2531.1	633.559
760.011	1096.82	328.291	1843.97	484.629	2547.1	636.226
765.018	1099.41	326.488	1858.15	482.21	2550.94	630.793
770.013	1101.04	329	1872.19	478.545	2553.21	617.835
775.023	1106.44	329.661	1874.98	478.73	2559.38	616.698
780.019	1109.45	330.497	1885.89	476.785	2564.67	615.292
785.019	1112.1	331.158	1898.05	477.394	2573.68	619.495
790.015	1115.63	327.655	1906.93	476.598	2568.46	612.026
795.015	1118.81	324.707	1914.43	474.851	2570.77	610.749
800.011	1122.11	329.095	1915.55	475.959	2579.61	604.064
805.017	1125.95	328.269	1920	475.611	2574.43	603.448
810.013	1133.13	328.927	1918.52	471.292	2588.24	602.55
815.023	1131.28	327.902	1916.76	472.741	2589.55	601.096
820.019	1132.41	328.644	1918.96	472.638	2592.55	595.543
825.019	1134.53	327.436	1922.29	468.868	2585.51	593.752
830.015	1131.67	329.106	1914.67	467.244	2585.62	593.64
835.015	1132.95	328.545	1911.79	465.91	2587.89	596.951
840.011	1135.31	329.232	1912.21	468.504	2594.28	593.417
845.017	1136.42	329.131	1901.8	462.898	2589.15	585.052
850.013	1134.61	329.238	1891.63	461.374	2604.74	593.314
855.023	1137.6	330.967	1883.12	462.002	2600.37	586.316
860.018	1135.14	328.557	1875.28	451.638	2600.38	593.153
865.019	1135.37	331.312	1862.47	456.772	2607.87	588.264
870.014	1136.48	331.181	1853.64	457.248	2602.54	587.932
